# Supplementary material for: Historical biogeography of the widespread macroalga Sargassum (Fucales, Phaeophyceae)
Source: J Phycol. 2019 Dec 15;56(2):300–9. doi: 10.1111/jpy.12945 (PMC7187439; doi:10.1111/jpy.12945)
Supplement: Supplementary file 1 — Table S1. GenBank accession numbers of sequences used in the analyses. [file JPY-56-300-s001.xlsx]

## Sheet: Sheet1
Table S1. GenBank accession numbers of sequences used in the analyses
Species	ITS-2	cox3	rbcLS
Turbinaria gracilis	KF281840	KF281804	KF281999
Turbinaria ornata	EU100772	EU833384	EU100802
Ascophyllum nodosum	AB043684	EU681433	AJ287853
Bifurcaria bifurcata	–	EU681436	AY590500
Caulocystis cephalornithos	–	GQ368271	GQ368314
Caulocystis uvifera	–	GQ368272	GQ368315
Cystophora grevillei	–	GQ368274	GQ368317
Cystophora retorta	GU289369	GQ368275	–
Cystoseira baccata	AB043783	EU681441	EU681592
Cystoseira nodicaulis	–	EU681442	EU681593
Cystoseira tamariscifolia	–	EU681443	EU681594
Durvillaea potatorum	–	EU681446	EF990242
Fucus vesiculosus	AF102922	–	DQ307680
Halidrys siliquosa	AB043784	EU681449	EU681595
Himanthalia elongata	–	EU681450	EF990246
Hormosira banksii	AF102973	EU681452	EF990247
Notheia anomala	–	–	EF990248
Pelvetia canaliculata	AF102953	EU681455	EU681597
Phyllospora comosa	–	EU681458	EF990249
Seirococcus axillaris	–	–	EU681599
Xiphophora chondrophylla	–	EU681469	EU681600
Sargassum acinarium	–	–	AF301227
Sargassum agardhianum	–	–	AY256964
Sargassum ulixei	JX560127	JX560114	–
Sargassum cymosum	KF437943	KF437927	KF437960
Sargassum alternato-pinnatum	AB043616	–	–
Sargassum trichophyllum	AB043568	–	–
Sargassum ammophilum	AB043505	–	–
Sargassum aquifolium	EU882252	EU833413	EU833477
Sargassum autumnale	JF931831	JF931730	–
Sargassum baccularia	KP219190	–	AY518392
Sargassum boreale	AB038270	–	–
Sargassum buxifolium	–	LN850351	LN850355
Sargassum brandegeei	JX560132	JX560119	–
Sargassum carpophyllum	EU100799	EU833415	EU100804
Sargassum cinereum	KP271154	–	–
Sargassum confusum	KF281931	JF931733	KF281789
Sargassum coreanum	JF931833	JF931735	FJ710123
Sargassum denticarpum	AB548686	–	–
Sargassum elegans	KP720506	KP720475	KP720542
Sargassum fallax	KF281908	JN243782	JN243846
Sargassum filipendula	KM461672	KP064332	KP064347
Sargassum fluitans	KM461674	KP064335	KP064351
Sargassum fulvellum	JF931853	JF931741	–
Sargassum fusiforme	JF931859	JF931743	KY432486
Sargassum giganteifolium	AB043608	–	–
Sargassum giganteum	KF437947	KF437930	–
Sargassum glaucescens	JN656958	–	JN687996
Sargassum hemiphyllum	KF281934	KF281986	KF281792
Sargassum henslowianum	JQ807796	–	JQ807785
Sargassum herporhizum	JX560131	JX560118	–
Sargassum horneri	KF281925	KF281979	KF281783
Sargassum horridum	JX560122	JX560120	–
Sargassum howeanum	FJ170441	FJ170411	FJ170386
Sargassum hystrix	KM461676	KP064338	KP064353
Sargassum ilicifolium	KP720511	EU833408	EU833470
Sargassum incisifolium	KP720521	KP720482	KF281778
Sargassum integerrimum	JF718408	–	JN687998
Sargassum johnstonii	JX560129	JX560115	–
Sargassum lacerifolium	JN243807	JN243780	JN243845
Sargassum lapazeanum	JX560126	JX560117	AY256965
Sargassum linearifolium	KF281862	KF281825	KF282017
Sargassum macrocarpum	JF931835	JF931748	FJ710131
Sargassum marginatum	KF281850	KF281813	KF282007
Sargassum mcclurei	AB043111	–	–
Sargassum megalocystum	JX220904	–	JX232223
Sargassum micracanthum	KF281945	KF281981	KF281786
Sargassum microceratium	AB038273	–	–
Sargassum miyabei	JF931856	JF931753	–
Sargassum muticum	KF281923	KF281977	KF281781
Sargassum naozhounse	JF710314	–	JN687999
Sargassum natans	KM461678	KP064341	KP064355
Sargassum nigrifolium	KF281924	KF281978	KF281782
Sargassum obovatum	KP720525	KP720487	KP720554
Sargassum pfeifferae	KF413700	KF413716	KF413687
Sargassum robillardii	KP720388	KP720354	KP720417
Sargassum obtusifolium	EU833427	EU833386	EU100820
Sargassum okamurae	AB043579	–	–
Sargassum oligocystum	KP271152	–	–
Sargassum pacificum	EU100784	EU100825	EU100817
Sargassum pallidum	AB038274	–	–
Sargassum palmeri	–	–	AF244339
Sargassum paradoxum	KF281911	KF281966	KF281769
Sargassum patens	KF281921	JF931757	KF281779
Sargassum phyllocystum	JX220903	–	JX232222
Sargassum piluliferum	JF931863	JF931759	KY432496
Sargassum platycarpum	–	–	AF301233
Sargassum polyceratium	KM461681	KF437926	KP064356
Sargassum polycystum	JN243810	JN243783	EU833472
Sargassum polyphyllum	EU833426	EU833385	EU833458
Sargassum polyporum	–	–	AF244327
Sargassum portierianum	KF413704	KF413715	KF413685
Sargassum pteropleuron	KM461684	KP064346	KP064359
Sargassum quinhonense	AB043112	–	–
Sargassum ringoldianum	KF281926	KF281988	KF281784
Sargassum sagamianum	JF931839	JF931761	JF931709
Sargassum scabridum	FJ170457	FJ170419	FJ170394
Sargassum schnetteri	KF437950	KF437931	KF437963
Sargassum serratifolium	JF931842	JF931764	FJ710134
Sargassum siliquastrum	JF931843	JF931765	KY432493
Sargassum siliquosum	–	–	AF244345
Sargassum sinclairii	FJ170459	KF281971	FJ170395
Sargassum sinicola	JX560124	JX560121	AY518393
Sargassum spinuligerum	JN243812	JN243785	FJ170397
Sargassum novae-hollandiae	KF437941	KF437925	KF437958
Sargassum plagiophyllum	AB043613	–	–
Sargassum swartzii	EU882254	KF413706	EU882264
Sargassum thunbergii	KF281946	KF281994	KF281785
Sargassum tristichum	KF281913	KF281968	KF281771
Sargassum turbinarioides	EU882256	EU882245	EU882265
Sargassum vachellianum	KJ855998	–	JN935057
Sargassum vestitum	JN243815	JN243787	JN243853
Sargassum vigorosum	KF281910	KF281965	KF281768
Sargassum vulgare	KJ572479	KJ572491	AY590502
Sargassum yamadae	JF931847	JF931768	JF931717
Sargassum yamamotoi	AB043107	–	–
Sargassum yendoi	JF931864	JF931771	KY432500
Sargassum yezoense	JF931850	JF931774	FJ710138
Sargassum zhangii	JQ807795	–	JQ807791
Sargassum sp.	EU833457	EU833414	EU833473
