# Supplementary material for: Historical biogeography of the widespread macroalga Sargassum (Fucales, Phaeophyceae)
Source: J Phycol. 2019 Dec 15;56(2):300–9. doi: 10.1111/jpy.12945 (PMC7187439; doi:10.1111/jpy.12945)
Supplement: Supplementary file 2 — Table S2. Locality data of five marine realms; where 1 represents presence and 0 absence: A) Central Indo‐Pacific, B) Western Indo‐Pacific, C) Eastern Indo‐Pacific, D) Tropical Eastern Pacific, and E) Atlantic. [file JPY-56-300-s002.xlsx]

## Sheet: Sheet1
Table S2. Locality data of five marine realms; where 1 represents presence and 0 absence: A) Central Indo-Pacific, B) Western Indo-Pacific, C) Eastern Indo-Pacific, D) Tropical Eastern Pacific and E) Atlantic.
Species	A	B	C	D	E
Sargassum acinarium	1	1	0	1	1
Sargassum agardhianum	1	1	0	1	0
Sargassum alternato-pinnatum	1	0	0	0	0
Sargassum ammophilum	1	0	0	0	0
Sargassum aquifolium	1	1	1	1	0
Sargassum autumnale	1	0	0	0	0
Sargassum baccularia	1	1	0	0	0
Sargassum boreale	1	0	0	0	0
Sargassum brandegeei	0	0	0	1	0
Sargassum buxifolium	0	0	0	0	1
Sargassum carpophyllum	1	1	0	0	0
Sargassum cinereum	1	1	0	0	0
Sargassum confusum	1	1	0	0	0
Sargassum coreanum	1	0	0	0	0
Sargassum cymosum	1	1	0	1	1
Sargassum denticarpum	1	0	0	0	0
Sargassum elegans	0	1	0	0	0
Sargassum fallax	1	0	0	0	0
Sargassum filipendula	1	1	0	0	1
Sargassum fluitans	1	1	0	1	1
Sargassum fulvellum	1	1	0	0	0
Sargassum fusiforme	1	0	0	0	0
Sargassum giganteifolium	1	0	0	0	0
Sargassum giganteum	0	0	0	0	1
Sargassum glaucescens	1	1	0	0	0
Sargassum hemiphyllum	1	0	0	0	0
Sargassum henslowianum	1	0	0	0	0
Sargassum herporhizum	0	0	0	1	0
Sargassum horneri	1	0	0	1	0
Sargassum horridum	0	0	0	1	0
Sargassum howeanum	1	0	0	0	0
Sargassum hystrix	1	0	0	0	1
Sargassum ilicifolium	1	1	0	0	0
Sargassum incisifolium	0	1	0	0	0
Sargassum integerrimum	1	0	0	0	0
Sargassum johnstonii	0	1	0	1	0
Sargassum lacerifolium	1	0	0	0	0
Sargassum lapazeanum	0	0	0	1	0
Sargassum linearifolium	1	1	0	0	0
Sargassum macrocarpum	1	0	0	0	0
Sargassum marginatum	1	1	0	0	0
Sargassum mcclurei	1	1	0	0	0
Sargassum megalocystum	1	0	0	0	0
Sargassum micracanthum	1	0	0	0	0
Sargassum microceratium	1	0	0	0	0
Sargassum miyabei	1	0	0	0	0
Sargassum muticum	1	0	1	1	1
Sargassum naozhounse	1	0	0	0	0
Sargassum natans	1	1	1	0	1
Sargassum nigrifolium	1	0	0	0	0
Sargassum novae-hollandiae	1	0	1	0	0
Sargassum obovatum	1	1	0	0	0
Sargassum obtusifolium	1	0	1	1	0
Sargassum okamurae	1	0	0	0	0
Sargassum oligocystum	1	1	1	0	0
Sargassum pacificum	1	0	1	1	0
Sargassum pallidum	1	0	0	0	0
Sargassum palmeri	0	1	0	1	0
Sargassum paradoxum	1	0	0	0	1
Sargassum patens	1	0	0	0	0
Sargassum pfeifferae	0	1	0	0	0
Sargassum phyllocystum	1	0	0	0	0
Sargassum piluliferum	1	1	1	0	0
Sargassum platycarpum	0	1	0	0	1
Sargassum polyceratium	1	0	0	0	1
Sargassum polycystum	1	1	1	0	1
Sargassum polyphyllum	1	1	1	0	0
Sargassum polyporum	1	0	0	0	0
Sargassum portierianum	0	1	0	0	0
Sargassum pteropleuron	1	0	0	0	1
Sargassum quinhonense	1	0	0	0	0
Sargassum ringoldianum	1	0	0	0	0
Sargassum robillardii	0	1	0	0	0
Sargassum sagamianum	1	0	0	0	0
Sargassum scabridum	1	0	0	0	0
Sargassum schnetteri	0	0	0	0	1
Sargassum serratifolium	1	1	0	0	0
Sargassum siliquastrum	1	0	0	0	0
Sargassum siliquosum	1	1	0	0	0
Sargassum sinclairii	1	0	0	0	0
Sargassum sinicola	0	0	0	1	0
Sargassum sp.	1	0	0	0	0
Sargassum spinuligerum	1	1	0	0	0
Sargassum plagiophyllum	1	1	0	0	0
Sargassum swartzii	1	1	0	0	0
Sargassum thunbergii	1	0	0	0	1
Sargassum trichophyllum	1	1	0	0	0
Sargassum tristichum	1	0	0	0	0
Sargassum turbinarioides	1	1	0	0	0
Sargassum ulixei	0	0	0	1	0
Sargassum vachellianum	1	0	0	0	0
Sargassum vestitum	1	0	0	0	0
Sargassum vigorosum	1	0	0	0	0
Sargassum vulgare	1	1	1	1	1
Sargassum yamadae	1	0	0	0	0
Sargassum yamamotoi	1	0	0	0	0
Sargassum yendoi	1	0	0	0	0
Sargassum yezoense	1	0	0	0	0
Sargassum zhangii	1	0	0	0	0
