# Supplementary material for: Historical biogeography of the widespread macroalga Sargassum (Fucales, Phaeophyceae)
Source: J Phycol. 2019 Dec 15;56(2):300–9. doi: 10.1111/jpy.12945 (PMC7187439; doi:10.1111/jpy.12945)
Supplement: Supplementary file 3 — Table S3. Geographic records for each species, adapted from AlgaeBase. [file JPY-56-300-s003.xlsx]

## Sheet: Sheet1
Table S3. Geographic records for each species, adapted from AlgaeBase.
Species	Geographic records
Sargassum acinarium	(as Sargassum linifolium C.Agardh) Europe: Adriatic Sea (Ercegovic 1980), Balearic Islands (Rodríguez y Femenías 1889, Petersen 1918), France (Feldmann 1937), Greece (Diannelidis 1953), Turkey (Europe) (Güven & Öztig 1971). Atlantic Islands: Canary Islands (Price, John & Lawson 1978), Cape Verde Islands (Price, John & Lawson 1978). Africa: Gambia (Price, John & Lawson 1978), Mauritania (Price, Jo…
Sargassum agardhianum	(as Sargassum agardhianum Farlow) North America: Baja California (Phillips 1995), California (Abbott & Hollenberg 1976, Stewart 1991, Phillips 1995, Miller 2012), Mexico (Castaneda-Fernández de Lara et al. 2010 ). Central America: Mexico (Pacific) (Pedroche et al. 2008). South-west Asia: Arabian Gulf (John & Al-Thani 2014). Asia: South China Sea (Phang et al. 2016). South-east Asia: Philippines (…
Sargassum alternato-pinnatum	(as Sargassum alternato-pinnatum Yamada) Asia: Japan (Yoshida 1988, Yoshida, Nakajima & Nakata 1990, Ajisaka, Noro, Trono, Chiang & Yoshida 1994, Phillips 1995, Yoshida 1998, Stiger et al. 2004).
Sargassum ammophilum	(as Sargassum ammophilum Yoshida & T.Konno) Asia: Japan (Tseng, Yoshida & Chiang 1985, Yoshida, Nakajima & Nakata 1990, Phillips 1995, Yoshida 1998, Stiger et al. 2004).
Sargassum aquifolium	(as Fucus aquifolius Turner) Asia: Taiwan (Shao 2003-2014). South-east Asia: Indonesia (Silva, Basson & Moe 1996). (as Sargassum aquifolium (Turner) C.Agardh) Africa: Kenya (Silva, Basson & Moe 1996, Bolton, Oyieke & Gwanda 2007), Madagascar (Matteo & Payri 2010), Mauritius (Silva, Basson & Moe 1996), Tanzania (incl. Zanzibar) (Silva, Basson & Moe 1996, Oliveira, Österlund & Mtolera 2005, Matteo …
Sargassum autumnale	(as Sargassum autumnale Yoshida) Asia: Japan (Yoshida 1983, Tseng, Yoshida & Chiang 1985, Yoshida, Nakajima & Nakata 1990, Phillips 1995, Yoshida 1998, Stiger et al. 2004), Korea (Lee & Yoo 1992, Lee & Kang 2001, Oak 2010), South Korea (Cho et al. 2012).
Sargassum baccularia	(as Fucus baccularia Mertens) Asia: China (Tseng & Lu Baoren 1992), Taiwan (Shao 2003-2014). (as Sargassum baccularia (Mertens) C.Agardh) Africa: Madagascar (Silva, Basson & Moe 1996). Asia: China (Tseng & Lu Baoren 1992, Phillips 1995, Tseng & Lu 2000, Liu 2008), China (Hainan Island) (Titlyanova, Titlyanov & Kalita 2014, Titlyanov et al. 2016), South China Sea (Phang et al. 2016), Taiwan (Lewis…
Sargassum boreale	Type information Holotype locality: Akkeshi, Hokkaido (Yoshida, Stiger & Horiguchi 2000: 126). Holotype: T. Yoshida; 2 December 1995; SAP 062140 (Yoshida, Stiger & Horiguchi 2000: 126). Notes: Isotypes in TNS, L, UC, SNU, PC, BM, AST. Detailed distribution with sources (as Sargassum boreale Yoshida & Horiguchi) Asia: Japan (Yoshida, Stiger & Horiguchi 2000, Stiger et al. 2004).
Sargassum brandegeei	Type locality: Guaymas (?), Mexico (Setchell & Gardner 1924: 736). Type: Brandegee no.4; Cast ashore. (Setchell & Gardner 1924: 736). Detailed distribution with sources (as Sargassum brandegeei Setchell & N.L.Gardner) North America: Baja California (Phillips 1995), Gulf of California (Dawson 1944). Central America: Baja California (Norris 2010), Costa Rica (Taylor 1945), Mexico (Pacific) (Pedroch…
Sargassum buxifolium	(as Sargassum hystrix var. buxifolium Chauvin) North America: Massachusetts (Taylor 1957). Central America: Belize (Norris & Bucher 1982). Caribbean Islands: Barbados (Taylor 1969), Caribbean (Littler & Littler 2000), Lesser Antilles (Taylor 1969), Trinidad & Tobago (Duncan & Lee Lum 2006). South America: Venezuela (Ganesan 1990). (as Sargassum buxifolium (Chauvin) M.J.Wynne) Caribbean Islands: C…
Sargassum carpophyllum	Type information Lectotype locality: Sri Lanka (Silva, Basson & Moe 1996: 662). Notes: Silva et al. (1996) recommend consulting Setchell (1935b: 7) for more information on the lectotype locality of this species. Detailed distribution with sources (as Sargassum carpophyllum J.Agardh) Africa: Tanzania (incl. Zanzibar) (Silva, Basson & Moe 1996). South-west Asia: Bangladesh (Silva, Basson & Moe 1996…
Sargassum cinereum	Type information Type locality: Hong Kong (Silva, Basson & Moe 1996: 664). Detailed distribution with sources (as Sargassum cinereum J.Agardh) Indian Ocean Islands: Laccadive Islands (Silva, Basson & Moe 1996). South-west Asia: Goa (Pereira & Almeida 2014, Pereira & Almeida 2014), India (Silva, Basson & Moe 1996, Rao & Gupta 2015, Rao & Gupta 2015), Sri Lanka (Silva, Basson & Moe 1996). Asia: Chi…
Sargassum confusum	Type information Type locality: "In mari Japanico" Type: herb. alg. Agardh, LD 3230 (Yoshida 1998: 380). Detailed distribution with sources (as Sargassum confusum C.Agardh) South-west Asia: Yemen (Papenfuss 1968 ). Asia: China (Tseng, Yoshida & Chiang 1985, Tseng & Lu Baoren 1988, Phillips 1995, Tseng & Lu 2000, Liu 2008, Zeng 2009), Hong Kong (Tseng & Lu Baoren 1988), Japan (Okamura 1936, Segawa…
Sargassum coreanum	Type information Type locality: Corea (herb. Crouan!); ad ostia Amuris Navarcha Fenger! (Agardh 1889: 58). Detailed distribution with sources (as Sargassum coreanum J.Agardh) Asia: Japan (Tseng, Yoshida & Chiang 1985, Phillips 1995), Korea (Lee & Yoo 1992, Phillips 1995, Lee & Kang 2001, Lee 2008, Oak 2010), South Korea (Cho et al. 2012). (as Sargassum ringgoldianum subsp. coreanum (J.Agardh) Yos…
Sargassum cymosum	Type information Type locality: Brazil (Silva, Basson & Moe 1996: 667). Detailed distribution with sources (as Sargassum cymosum C.Agardh) Europe: Spain (incl. Canary Is.) (Gallardo et al. 2016). Atlantic Islands: Azores (Neto 1994, Tittley & Neto 1994), Bermuda (Taylor 1960, Schneider 2003), Canary Islands (Gil-Rodriguez et al. 1985, Haroun et al. 2002, Gil-Rodríguez et al. 2003, John et al. 200…
Sargassum obovatum	Type information Type locality: Mauritius: Cape Malheureux (Silva 1996-to date). Type: Telfair; (Silva 1996-to date Notes: Type: TCD0000076 (Mattio et al., 2015). Detailed distribution with sources (as Sargassum obovatum Harvey) Africa: Madagascar (Mattio et al. 2015), Mauritius (Silva, Basson & Moe 1996), South Africa (Silva, Basson & Moe 1996). Indian Ocean Islands: Andaman Islands (Silva, Bass…
Sargassum denticarpum	Type information Type locality: Son Hai, Ninh Phuoc, Ninh Thuan Province (Ajisaka, Nang & Dinh 1995: 48). Holotype: 21.i.1993; KYA 930201 (Silva 1996-to date Detailed distribution with sources (as Sargassum denticarpum Ajisaka) Asia: Japan (Shimabukuro et al. 2012), South China Sea (Phang et al. 2016). South-east Asia: Thailand (Tsutsui et al. 2012), Vietnam (Ajisaka, Nang & Dinh 1995, Tsutsui et…
Sargassum elegans	Type information Type locality: "Am Cap der guten Hoffnung" (between Omsamculo (Umzimkulu) and Omcomas (Umkomaas) rivers, Natal, South Africa (Silva, Basson & Moe 1996: 670). Type: Drege; (Silva 1996-to date Notes: Silva et al. (1996) recommend consulting Drège (1843: 157) for more information on the type locality of this species. Detailed distribution with sources (as Sargassum elegans Suhr) Afr…
Sargassum fallax	Type information Type locality: Western Australia (Silva, Basson & Moe 1996: 671). Lectotype: Preiss; MEL 687512 (Womersley 1987: 432). Notes: Womersley (1987: 432) notes that there is also an isolectotype (687513). Detailed distribution with sources (as Sargassum fallax Sonder) Australia and New Zealand: Australia (Phillips 1995), Houtman Abrolhos (Huisman 1997), New South Wales (Womersley 1987)…
Sargassum filipendula	Type information Type locality: West Indies (Silva, Basson & Moe 1996: 672). Detailed distribution with sources (as Sargassum filipendula C.Agardh) Europe: Spain (incl. Canary Is.) (Gallardo et al. 2016). Atlantic Islands: Bermuda (Taylor 1960, Schneider & Searles 1991, Schneider 2003), Canary Islands (Gil-Rodríguez & Afonso-Carrillo 1980, Gil-Rodriguez et al. 1985, Haroun et al. 2002, Gil-Rodríg…
Sargassum fluitans	(as Sargassum fluitans (Børgesen) Børgesen) Atlantic Islands: Bermuda (Taylor 1960, Schneider 2003). North America: Florida (Taylor 1960, Littler, Littler & Hanisak 2008, Collado-Vides et al. 2011), Louisiana (Taylor 1960), Massachusetts (Taylor 1957), North Carolina (Schneider & Searles 1991), Texas (Taylor 1960, Wynne 2009, Lehman 2013), Virginia (Humm 1979). Central America: Belize (Taylor 196…
Sargassum fulvellum	(as Fucus fulvellus Turner) Asia: Taiwan (Shao 2003-2014). (as Fucus biserratus Thunberg) Asia: Taiwan (Shao 2003-2014). (as Sargassum fulvellum (Turner) C.Agardh) South-west Asia: Pakistan (Silva, Basson & Moe 1996). Asia: China (Phillips 1995, Tseng & Lu 2000, Liu 2008), Japan (Tseng, Yoshida & Chiang 1985, Yoshida, Nakajima & Nakata 1990, Phillips 1995, Yoshida 1998, Stiger et al. 2004), Korea…
Sargassum fusiforme	(as Sargassum fusiforme (Harvey) Setchell) Asia: China (Tseng 1984, Wang 2012), China (Hainan Island) (Titlyanova, Titlyanov & Kalita 2014, Titlyanov et al. 2015), Hong Kong (Setchell 1931), Japan (Terasaki et al. 2009, Kokubu et al. 2015), Korea (Oak 2010, Park et al. 2014), South Korea (Cho et al. 2012). (as Hizikia fusiformis (Harvey) Okamura) Asia: China (Tseng & Lu 2000, Liu 2008, Zeng 2009,…
Sargassum giganteifolium	Type information Syntype localities: Enoshima, Kanagawa Prefecture and Futomi, Chiba Prefecture, Japan Type: herb. Yendo, TI (Yoshida 1998: 385). Detailed distribution with sources (as Sargassum giganteifolium Yamada) Asia: Japan (Okamura 1936, Segawa 1981, Tseng, Yoshida & Chiang 1985, Yoshida, Nakajima & Nakata 1990, Phillips 1995, Yoshida 1998, Stiger et al. 2004), Korea (Lee & Kang 2001), Sou…
Sargassum giganteum	Type information Type locality: "Granate Bay, Tayrona (Tayrona National Natural Park), Caribbean Colombia." (Camacho et al. 2014: 122). Holotype: CBUMAG 00529 (Camacho et al. 2014: 122). Notes: Isotype. LAF04289. The on-line version, validly published, originally designated a MICH type. The printed version, however, was changed and designated CBUMAG:ALG:00529" as the Holotype (p. 106). This speci…
Sargassum glaucescens	Type information Type locality: Macau (Silva, Basson & Moe 1996: 674). Detailed distribution with sources (as Sargassum glaucescens J.Agardh) Indian Ocean Islands: Andaman Islands (Silva, Basson & Moe 1996), Nicobar Islands (Silva, Basson & Moe 1996). South-west Asia: Goa (Pereira & Almeida 2014), India (Silva, Basson & Moe 1996, Rao & Gupta 2015). Asia: China (Tseng 1984, Tseng & Lu Baoren 1988,…
Sargassum hemiphyllum	(as Fucus hemiphyllus Turner) Asia: Taiwan (Shao 2003-2014). (as Sargassum hemiphyllum (Turner) C.Agardh) Asia: China (Tseng 1984, Phillips 1995, Wang 2012), China (Hainan Island) (Titlyanova, Titlyanov & Kalita 2014, Titlyanov et al. 2016), Hong Kong (Setchell 1931, Wang et al. 2008), Japan (Okamura 1936, Segawa 1981, Tseng, Yoshida & Chiang 1985, Yoshida, Nakajima & Nakata 1990, Phillips 1995, …
Sargassum henslowianum	(as Sargassum henslowianum C.Agardh) Asia: China (Tseng 1984, Tseng & Lu Baoren 1992, Noro, Ajisaka & Yoshida 1995, Phillips 1995, Tseng & Lu 2000, Liu 2008), China (Hainan Island) (Titlyanova, Titlyanov & Kalita 2014, Titlyanov et al. 2016), Hong Kong (Setchell 1931, Tseng & Lu Baoren 1992), Japan (Okamura 1936, Phillips 1995), South China Sea (Phang et al. 2016), Taiwan (Lewis & Norris 1987, Sh…
Sargassum herporhizum	Type information Type locality: Georges Island, Gulf of California (Setchell & Gardner 1924: 739). Type: Ivan M. Johnston (no.72); April; Growing in the upper sublittoral belt. Herb. Calif. Uni. Sci. 1342 (Setchell & Gardner 1924: 739). Detailed distribution with sources (as Sargassum herporhizum Setchell & N.L.Gardner) North America: Baja California (Phillips 1995), Gulf of California (Dawson 19…
Sargassum horneri	(as Fucus horneri Turner) Asia: Taiwan (Shao 2003-2014). (as Sargassum horneri (Turner) C.Agardh) North America: California (Miller 2012), Mexico (Hernández Almeida & Siqueiros Beltrones 2012 ). Asia: China (Tseng 1984, Tseng, Yoshida & Chiang 1985, Phillips 1995, Tseng & Lu 2000, Liu 2008, Zeng 2009, Titlyanov & Titlyanov 2012, Wang 2012, Xie et al. 2014), China (Hainan Island) (Titlyanova, Titl…
Sargassum horridum	Type information Type locality: La Paz, Lower California. (Setchell & Gardner 1924: 734). Type: Marchant, no. 22; May; Cast ashore. (Setchell & Gardner 1924: 734). Detailed distribution with sources (as Sargassum horridum Setchell & N.L.Gardner) North America: Baja California (Phillips 1995), Gulf of California (Dawson 1944). Central America: Mexico (Pacific) (Pedroche et al. 2008).
Sargassum howeanum	Type information Type locality: Lord Howe Island (Lucas 1935: 207). Holotype: "forming the greater part of the vegetation of the lagoon floor". NSW 288857 (Kraft 2009: 277). Notes: Isotype: NSW A3723 Detailed distribution with sources (as Sargassum howeanum A.H.S.Lucas) Australia and New Zealand: Australia (Phillips 1995), Lord Howe Island (Lewis 1985, Mattio & Payri 2009, Kraft 2009 ). Pacific I…
Sargassum hystrix	Type information Type locality: Campeche Bank, Mexico (Mattio et al. 2010: 901). Lectotype: Liebmann; C AT1353 (Mattio et al. 2010: 901). Detailed distribution with sources (as Sargassum hystrix J.Agardh) Atlantic Islands: Bermuda (Taylor 1960, Schneider 2003). North America: Florida (Taylor 1960), Mexico (Taylor 1960). Central America: Belize (Norris & Bucher 1982), Costa Rica (Taylor 1960), Pan…
Sargassum ilicifolium	(as Fucus ilicifolius Turner) Asia: Taiwan (Shao 2003-2014). (as Sargassum cristaefolium C.Agardh) Africa: Kenya (Silva, Basson & Moe 1996, Bolton, Oyieke & Gwanda 2007), Madagascar (Silva, Basson & Moe 1996), Mauritius (Silva, Basson & Moe 1996), Somalia (Silva, Basson & Moe 1996), Tanzania (incl. Zanzibar) (Silva, Basson & Moe 1996, Oliveira, Österlund & Mtolera 2005). Indian Ocean Islands: And…
Sargassum incisifolium	(as Sargassum heterophyllum C.Agardh) Africa: Mauritius (Børgesen 1941), South Africa (Stegenga, Bolton & Anderson 1997). (as Sargassum incisifolium (Turner) C.Agardh) Africa: Madagascar (Dixon et al. 2014, Mattio et al. 2015), Mauritius (Silva, Basson & Moe 1996), Mozambique (Silva, Basson & Moe 1996), South Africa (Silva, Basson & Moe 1996, Dixon et al. 2014). South-west Asia: India (Silva, Bas…
Sargassum integerrimum	Type information Type locality: Naozhou Island, Guangdong Province, China (Tseng & Lu Baoren 2002: 13). Holotype: Zhang Junfu and Xu Fali; 6 April 1955; Growing on lower intertidal rocks. QD 55-1608 (Tseng & Lu Baoren 2002: 13). Detailed distribution with sources (as Sargassum integerrimum Tseng & Lu) Asia: China (Tseng & Lu Baoren 2002, Liu 2008).
Sargassum johnstonii	Type information Type locality: Georges Island, Sonora, Mexico (Silva, Basson & Moe 1996: 681). Type: Ivan M. Johnston (No. 71); April; Herb. Calif. Uni Sci. 1341 (Setchell & Gardner 1924: 737). Detailed distribution with sources (as Sargassum johnstonii Setchell & N.L.Gardner) North America: Baja California (Phillips 1995). Central America: Baja California (Norris 2010), Mexico (Pacific) (Pedroc…
Sargassum lacerifolium	Detailed distribution with sources (as Sargassum lacerifolium (Turner) C.Agardh) Australia and New Zealand: Australia (Phillips 1995 ), New South Wales (Womersley 1987, Huisman 2000), South Australia (Womersley 1987, Huisman 2000), Tasmania (Womersley 1987, Huisman 2000, Dixon et al. 2012), Victoria (Womersley 1987, Huisman 2000), Western Australia (Huisman 2000, Goldberg & Huisman 2004).
Sargassum lapazeanum	Type information Type locality: La Paz, Lower California, México (Setchell & Gardner 1924: 733). Type: Marchant (no. 21); May; UC (Setchell & Gardner 1924: 733). Detailed distribution with sources (as Sargassum lapazeanum Setchell & N.L.Gardner) North America: Baja California (Phillips 1995), Gulf of California (Dawson 1944), Mexico (Rivera & Scrosati 2006). Central America: Baja California (Norr…
Sargassum linearifolium	Detailed distribution with sources (as Sargassum linearifolium (Turner) C.Agardh) Africa: Mauritius (Silva, Basson & Moe 1996). South-west Asia: India (Silva, Basson & Moe 1996, Rao & Gupta 2015). Australia and New Zealand: Australia (Phillips 1995), Houtman Abrolhos (Huisman 1997), New South Wales (Womersley 1987, Huisman 2000), Norfolk Island (Millar 1999), Queensland (Phillips 1997, Phillips 2…
Sargassum macrocarpum	Type information Type locality: "ex Japonia" Type: herb. alg. Agardh, LD 2903 (Yoshida 1998: 391). Detailed distribution with sources (as Sargassum macrocarpum C.Agardh) Asia: Japan (Tseng, Yoshida & Chiang 1985, Yoshida, Nakajima & Nakata 1990, Phillips 1995, Yoshida 1998, Stiger et al. 2004), Korea (Phillips 1995, Lee & Kang 2001, Lee 2008, Oak 2010, Lee et al. 2011), South Korea (Cho et al. 20…
Sargassum marginatum	(as Sargassum marginatum (C.Agardh) J.Agardh) South-west Asia: India (Silva, Basson & Moe 1996, Sahoo et al. 2001, Rao & Gupta 2015), Sri Lanka (Silva, Basson & Moe 1996). South-east Asia: Indonesia (Silva, Basson & Moe 1996, Atmadja & Prud'homme van Reine 2014). Australia and New Zealand: Western Australia (Dixon & Huisman 2015).
Sargassum mcclurei	Type information Type locality: Hong Kong (Silva, Basson & Moe 1996: 685). Type: US 2222-2224 (: 901). Notes: Repulse Bay, Hong Kong (Matteo et al. 2010: 901). Detailed distribution with sources (as Sargassum mcclurei Setchell) Indian Ocean Islands: Seychelles (Silva, Basson & Moe 1996). Asia: China (Tseng 1984, Phillips 1995, Tseng & Lu 2000, Liu 2008), China (Hainan Island) (Titlyanova, Titlyan…
Sargassum megalocystum	(as Sargassum megalocystum C.K.Tseng & B.Lu) Asia: China (Tseng & Lu Baoren 1997, Tseng & Lu 2000, Liu 2008), China (Hainan Island) (Titlyanova, Titlyanov & Kalita 2014, Titlyanov et al. 2016).
Sargassum micracanthum	(as Sargassum micracanthum (Kützing) Endlicher) Asia: Japan (Okamura 1936, Segawa 1981, Tseng, Yoshida & Chiang 1985, Yoshida, Nakajima & Nakata 1990, Phillips 1995, Yoshida 1998, Dixon et al. 2014), Korea (Lee & Yoo 1992, Phillips 1995, Lee & Kang 2001, Lee 2008, Oak 2010, Lee et al. 2011), South Korea (Cho et al. 2012). (as Sargassum micracanthum f. typicum Yendo) Asia: Japan (Okamura 1936). (a…
Sargassum microceratium	(as Sargassum microceratium (Mertens ex Turner) C.Agardh) Asia: Japan (Okamura 1936, Tseng, Yoshida & Chiang 1985, Yoshida, Nakajima & Nakata 1990, Phillips 1995, Yoshida 1998, Yoshida, Stiger & Horiguchi 2000, Stiger et al. 2004), Korea (Lee & Yoo 1992, Phillips 1995, Lee & Kang 2001, Oak 2010).
Sargassum miyabei	Type information Lectotype locality: Cape Soya, Hokkaido, Japan (Yoshida 1978: 122). Detailed distribution with sources (as Sargassum miyabei Yendo) Asia: China (Hainan Island) (Titlyanova, Titlyanov & Kalita 2014, Titlyanov et al. 2015), Hong Kong (Setchell 1931), Japan (Okamura 1936, Tseng, Yoshida & Chiang 1985, Yoshida, Nakajima & Nakata 1990, Phillips 1995, Yoshida 1998, Stiger et al. 2000, …
Sargassum muticum	(as Sargassum kjellmanianum f. muticum Yendo) Asia: Japan (Okamura 1936). (as Sargassum muticum (Yendo) Fensholt) Europe: Adriatic Sea (Curiel et al.1998), Balearic Islands (Rull Lluch et al. 1994), Baltic Sea (Nielsen et al. 1995, Kontula & Fürhapter 2012), Britain (Hardy & Guiry 2003, Brodie et al. 2016, Bunker et al. 2017), France (Ben Maiz, Boudouresque, Lauret & Riouall 1988, Ribera et al. 1…
Sargassum naozhounse	(as Sargassum naozhouense C.K.Tseng & Lu Baoren) Asia: China (Tseng & Lu 2000, Liu 2008).
Sargassum natans	Distributional notes Only known from detached plants on Atlantic coasts. (as Fucus natans Linnaeus) Atlantic Islands: Canary Islands (Price, John & Lawson 1978). (as Sargassum bacciferum (Turner) C.Agardh) Europe: Spain (Conde Poyales & Seoane Camba 1982). Atlantic Islands: Canary Islands (Price, John & Lawson 1978), Salvage Islands (Price, John & Lawson 1978). Africa: Gabon (Price, John & Lawson…
Sargassum nigrifolium	Type information Lectotype locality: Misaki, Kanagawa Prefecture, Japan Type: herb. Yendo, TI (Yoshida 1980: 104). Notes: LT fide Yoshida, 1980: 104-105, pl. VI: fig.12 (INA). Detailed distribution with sources (as Sargassum nigrifolium Yendo) Asia: Japan (Okamura 1936, Segawa 1981, Tseng, Yoshida & Chiang 1985, Yoshida, Nakajima & Nakata 1990, Phillips 1995, Yoshida 1998, Stiger et al. 2000, Yos…
Sargassum novae-hollandiae	Type information Type locality: "ad oras Novae Hollandiae" (Silva, Basson & Moe 1996: 688). Detailed distribution with sources (as Sargassum stenophyllum J.Agardh) Australia and New Zealand: Norfolk Island (Lewis 1985), Queensland (Lewis 1985, Phillips 1997, Phillips 2002). Pacific Islands: New Caledonia (Phillips 1995). (as Sargassum novae-hollandiae P.C.Silva) Australia and New Zealand: Norfolk…
Sargassum obtusifolium	Type information Type locality: Oahu, Hawaii (Mattio, Payri & Stiger-Pouvreau 2008: 1552). Lectotype: LD Herb. alg. Agardh No. 02810 (Mattio, Payri & Stiger-Pouvreau 2008: 1552). Notes: Syntype lacality: Sandwich Islands [Hawaiian Islands] (Agardh 1848: 339. According to Magruder (1988:74), a lectotype needs to be selected from J.G. Agardh's specimens (Yoshida 1986, pers. comm.). This was later s…
Sargassum okamurae	Detailed distribution with sources (as Sargassum okamurae Yoshida & T.Konno) Asia: Japan (Tseng, Yoshida & Chiang 1985, Yoshida, Nakajima & Nakata 1990, Phillips 1995, Yoshida 1998, Stiger et al. 2004), Korea (Lee & Kang 2001, Oak 2010).
Sargassum oligocystum	Type information Type locality: Lampung Bay, Sumatra, Indonesia (Silva, Basson & Moe 1996: 690). Type: PC (Noro, Ajisaka & Yoshida 1994: 27). Detailed distribution with sources (as Sargassum oligocystum Montagne) Africa: Eritrea (Ateweberhan & Prud'homme van Reine 2005), Kenya (Silva, Basson & Moe 1996, Bolton, Oyieke & Gwanda 2007), Mauritius (Silva, Basson & Moe 1996), Tanzania (incl. Zanzibar)…
Sargassum pacificum	Type information Syntype localities: Chile; Port Praslin, New Ireland; Tahiti (Bory de St. Vincent 1828: 123). Lectotype: Dumont d'Urville; PC AB14917 (Howe 1914: 66). Notes: Lectotype from Conception, Chile; Lectotypified by Howe 1914: 66 (Matteo et al. 2008: 1550). Detailed distribution with sources (as Sargassum pacificum Bory) North America: Baja California (Phillips 1995). Central America: M…
Sargassum pallidum	(as Sargassum pallidum (Turner) C.Agardh) Asia: China (Tseng 1984), Japan (Tseng, Yoshida & Chiang 1985, Yoshida, Nakajima & Nakata 1990, Phillips 1995, Yoshida 1998, Yoshida, Stiger & Horiguchi 2000, Stiger et al. 2004), Korea (Lee & Yoo 1992, Phillips 1995, Lee & Kang 2001, Oak 2010), Russia (Kozhenkova 2009, Titlyanov & Titlyanov 2012), Russia (Far East) (Perestenko 1980, Kloczcova 1996, Selin…
Sargassum palmeri	(as Sargassum palmeri Grunow) North America: Baja California (Phillips 1995), California (Abbott & Hollenberg 1976, Stewart 1991 , Phillips 1995, Miller 2012), Isla Guadalupe (Setchell & Gardner 1930), Mexico (Phillips 1995, Castaneda-Fernández de Lara et al. 2010 ). Central America: Mexico (Pacific) (Pedroche et al. 2008). South-west Asia: Arabian Gulf (John & Al-Thani 2014).
Sargassum paradoxum	(as Sargassum paradoxum (R.Brown ex Turner) Gaillon) North America: Florida (Littler, Littler & Hanisak 2008). Australia and New Zealand: Australia (Phillips 1995), South Australia (Womersley 1987), Tasmania (Womersley 1987), Victoria (Womersley 1987, Shepherd et al. 2009), Western Australia (Womersley 1987, Goldberg & Huisman 2004, Dixon et al. 2012, Dixon & Huisman 2015). (as Sargassum undulatu…
Sargassum patens	Type information Type locality: "in mari Japonico" (probably around Nagasaki port) (Yoshida et al. 2004: 94). Lectotype: Tilesius; May 1804; Herb. Agardh, LD 2838 (Yoshida et al. 2004: 94). Detailed distribution with sources (as Sargassum patens C.Agardh) Asia: China (Tseng 1984, Tseng & Lu 2000, Liu 2008, Zeng 2009), Hong Kong (Setchell 1931), Japan (Okamura 1936, Segawa 1981, Yoshida, Nakajima …
Sargassum pfeifferae	(as Sargassum pfeifferae Grunow) Indian Ocean Islands: Mascarene Islands (Mattio et al. 2013), Mauritius (Silva, Basson & Moe 1996 ).
Sargassum phyllocystum	Type information Type locality: Zhongjiandao, Xisha Islands, China (Tseng 1985: 15). Detailed distribution with sources (as Sargassum phyllocystum C.K.Tseng & Lu) Asia: China (Tseng 1984, Phillips 1995, Tseng & Lu 2000, Liu 2008), China (Hainan Island) (Titlyanova, Titlyanov & Kalita 2014, Titlyanov et al. 2016), South China Sea (Phang et al. 2016), Xisha Islands (Tseng, Yoshida & Chiang 1985). S…
Sargassum piluliferum	(as Sargassum piluliferum (Turner) C.Agardh) Indian Ocean Islands: Seychelles (Silva, Basson & Moe 1996). South-west Asia: Bangladesh (Silva, Basson & Moe 1996, Ahmed et al. 2009), Sri Lanka (Silva, Basson & Moe 1996). Asia: China (Tseng & Lu 2000, Liu 2008), Japan (Okamura 1936, Segawa 1981, Yoshida, Nakajima & Nakata 1990, Yoshida 1998, Kajimura 1998, Stiger et al. 2004, Nakajima et al. 2015), …
Sargassum plagiophyllum	Type information Type locality: "In mari Indico" (Mattio et al. 2010: 902). Neotype: Reynaud; PC AB14948 (Mattio et al. 2010: 902). Notes: Indian Ocean (Matteo et al. 2010). Neotype designated by Matteo et al. (2010). Detailed distribution with sources (as Sargassum plagiophyllum C.Agardh) South-west Asia: Goa (Pereira & Almeida 2014), India (Silva, Basson & Moe 1996, Sahoo et al. 2001, Rao & Gup…
Sargassum platycarpum	Type information Type locality: Marticinae insulae comm. Duperrey Notes: Martinique. Detailed distribution with sources (as Sargassum platycarpum Montagne) Atlantic Islands: Bermuda (Taylor 1960, Schneider 2003), Canary Islands (John et al. 2004), Cape Verde Islands (Price, John & Lawson 1978, John et al. 2004, Prud'homme van Reine, Haroun & Kostermans 2005). Central America: Panama (Wysor & De C…
Sargassum polyceratium	Type information Type locality: La Habana, Cuba Detailed distribution with sources (as Sargassum polyceratium Montagne) Europe: Turkey (Europe) (Zeybek, Güner & Aysel 1993, Taskin et al. 2008 , Taskin et al. 2008 ). Atlantic Islands: Bermuda (Schneider 2003). North America: Florida (Taylor 1960, Kilar, Ajisaka, Yoshida & Hanisak 1992). Central America: Belize (Norris & Bucher 1982, Littler & Litt…
Sargassum polycystum	Type information Type locality: Sunda Strait, Indonesia (Silva, Basson & Moe 1996: 694). Syntypes: TCD 1108, 1109 (Mattio et al. 2009: 1222). Detailed distribution with sources (as Sargassum polycystum C.Agardh) Atlantic Islands: Canary Islands (Price, John & Lawson 1978, Gil-Rodríguez & Afonso-Carrillo 1980). Africa: Kenya (Silva, Basson & Moe 1996, Bolton, Oyieke & Gwanda 2007), Madagascar (Sil…
Sargassum polyphyllum	Type information Type locality: Hawaiian Islands (as Sandwich Islands) (Magruder 1988: 80). Holotype: LD, Hb. Ag. 02935 (Mattio et al. 2009: 1221). Notes: According to Magruder (1988: 80), a lectotype needs to be selected from J.G. Agardh's specimens (Yoshida 1986, pers. comm.). Detailed distribution with sources (as Sargassum polyphyllum J.Agardh) Africa: Tanzania (incl. Zanzibar) (Matteo & Payr…
Sargassum polyporum	Type information Type locality: Macao (Tseng & Lu 1992: 7). Type: Gaudichaud; Herbarium of Montagne, Paris (Tseng & Lu 1992: 7). Detailed distribution with sources (as Sargassum polyporum Montagne) Asia: China (Tseng & Lu 1992, Phillips 1995, Liu 2008), Hong Kong (Setchell 1931), Japan (Kilar, Ajisaka, Yoshida & Hanisak 1992, Ajisaka 1992, Ajisaka, Noro, Trono, Chiang & Yoshida 1994, Phillips 199…
Sargassum portierianum	Type information Type locality: Koseir (Quseir), Egypt (Silva, Basson & Moe 1996: 696). Detailed distribution with sources (as Sargassum portierianum Zanardini) Africa: Egypt (Papenfuss 1968), Madagascar (Mattio et al. 2015), Mauritius (Børgesen 1941, Silva, Basson & Moe 1996), Tanzania (incl. Zanzibar) (Silva, Basson & Moe 1996). Indian Ocean Islands: Mascarene Islands (Mattio et al. 2013). (as …
Sargassum pteropleuron	Type information Type locality: Nassau, New Providence Island, Bahama Islands Detailed distribution with sources (as Sargassum pteropleuron Grunow) Atlantic Islands: Bermuda (Taylor 1960, Schneider 2003). North America: Florida (Taylor 1960), Texas (Taylor 1960, Wynne 2009). Caribbean Islands: Bahamas (Taylor 1960), Caicos Islands (Taylor 1960), Caribbean (Littler & Littler 2000), Cuba (Taylor 19…
Sargassum qingdaoense	(as Sargassum qingdaoense C.K.Tseng & B.Lu) Asia: China (Tseng & Lu 2000, Liu 2008, Zeng 2009).
Sargassum quinhonense	Type information Type locality: Ganh Rang, Quy Nhon, Binh Dinh Province, Vietnam (Nguyen Huu Dai 2002: 109). Holotype: Nguyen Huu Dai; 10 April 1983; Growing on subtidal rocks, in areas of strong waves. Herbarium of the Institute of Oceanography, Nha Trang 83243 (Nguyen Huu Dai 2002: 109). Detailed distribution with sources (as Sargassum quinhonense Nguyen Huu Dai) Asia: South China Sea (Phang et…
Sargassum ringoldianum	Type information Syntype localities: "East coast of Japan, and at Simoda" (Harvey 1860: 328). Detailed distribution with sources (as Sargassum ringgoldianum Harvey) Asia: China (Tseng & Lu 2000, Liu 2008), Japan (Okamura 1936, Segawa 1981, Tseng, Yoshida & Chiang 1985, Yoshida, Nakajima & Nakata 1990, Phillips 1995, Yoshida 1998, Stiger et al. 2004).
Sargassum robillardii	Detailed distribution with sources (as Sargassum obovatum var. robillardii Grunow) Africa: Madagascar (Mattio et al. 2015), Mauritius (Børgesen 1941, Silva, Basson & Moe 1996). (as Sargassum robillardii (Grunow) Mattio, Zubia, Loveday, Crochelet, Duong, Payri, Bhagooli & Bolton) Africa: Madagascar (Mattio et al. 2015). Indian Ocean Islands: Mauritius (Mattio et al. 2013).
Sargassum sagamianum	Type information Lectotype locality: Oosashi, Mie Prefecture, Japan Type: TI, herb. Yendo (Yoshida 1980: 105, pl. VII: fig. 13). Detailed distribution with sources (as Sargassum sagamianum Yendo) Asia: Japan (Okamura 1936, Segawa 1981, Tseng, Yoshida & Chiang 1985, Yoshida, Nakajima & Nakata 1990, Phillips 1995, Yoshida 1998), Korea (Lee & Yoo 1992, Phillips 1995, Lee & Kang 2001, Oak 2010, Lee e…
Sargassum scabridum	Type information Type locality: New Zealand: Bay of Islands (Silva 1996-to date). Detailed distribution with sources (as Sargassum scabridum J.D.Hooker & Harvey) Australia and New Zealand: Kermadec Islands (Matteo & Payri 2010, Nelson 2013), New Zealand (Nelson & Phillips 1996, Mattio & Payri 2009, Harper et al. 2012), North Island, NZ (Nelson 2013).
Sargassum schnetteri	(as Sargassum schnetteri (Bula-Meyer) Camacho, Mattio & Diaz-Pulido) Western Atlantic: Trop. & Subtrop. W. Atlantic (Wynne 2017). South America: Colombia (Camacho et al. 2014).
Sargassum serratifolium	(as Fucus serratifolius C.Agardh) Asia: Taiwan (Shao 2003-2014). (as Sargassum serratifolium (C.Agardh) C.Agardh) South-west Asia: India (Silva, Basson & Moe 1996, Sahoo et al. 2001, Rao & Gupta 2015). Asia: China (Tseng & Lu 2000, Liu 2008), Hong Kong (Setchell 1931), Japan (Okamura 1936, Segawa 1981, Tseng, Yoshida & Chiang 1985, Yoshida, Nakajima & Nakata 1990, Phillips 1995, Yoshida 1998, Sti…
Sargassum shandongense	(as Sargassum shandongense C.K.Tseng, Z.F.Zhang & B.Lu) Asia: China (Tseng & Lu 2000, Liu 2008, Zeng 2009).
	(as Sargassum siliquastrum (Mertens ex Turner) C.Agardh) Asia: China (Tseng 1984, Tseng, Yoshida & Chiang 1985, Phillips 1995, Liu 2008, Zeng 2009), Hong Kong (Wang et al. 2008), Japan (Tseng, Yoshida & Chiang 1985, Yoshida, Nakajima & Nakata 1990, Phillips 1995, Yoshida 1998, Stiger et al. 2000, Yoshida, Stiger, Ajisaka & Noro 2002, Hardy & Guiry 2003, Stiger et al. 2004, Nakajima et al. 2015), …
Sargassum siliquosum	Type information Syntype localities: Jakarta, Java, Indonesia; Singapore (Silva, Basson & Moe 1996: 697). Type: LD. Herb. Alg. Agardh 3260 (Yoshida 1998: 407). Notes: Phang et al. (1995: 56) note the following: The holotype specimen from Singapore as described by Agardh (1848) cannot be located. Agardh did not state the sex of the type specimen, but Ang and Trono (1987) reported that the material…
Sargassum sinclairii	Type information Type locality: Bay of Islands, New Zealand (Silva 1996-to date). Detailed distribution with sources (as Sargassum sinclairii J.D.Hooker & Harvey) Australia and New Zealand: Chatham Islands (Nelson 2013), New Zealand (Adams 1994, Phillips 1995, Nelson & Phillips 1996, Adams 1997, Mattio & Payri 2009, Harper et al. 2012, Nelson et al. 2014), North Island, NZ (Nelson 2013), South Is…
Sargassum sinicola	Type information Type locality: Eureka, near La Paz, Lower California. (Setchell & Gardner 1924: 736). Type: Marchant (no.20); May; Cast ashore. (Setchell & Gardner 1924: 736). Detailed distribution with sources (as Sargassum sinicola Setchell & N.L.Gardner) North America: Baja California (Phillips 1995), Gulf of California (Dawson 1944). Central America: Baja California (Norris 2010), Mexico (Pa…
Sargassum spinuligerum	Type information Type locality: Western Australia (Silva, Basson & Moe 1996: 698). Lectotype: Preiss; MEL 1550995 (Womersley 1987: 442). Notes: Womersley (1987: 442) notes that fertile, right-hand specimen is designated as lectotype. Detailed distribution with sources (as Sargassum spinuligerum Sonder) Africa: Tanzania (incl. Zanzibar) (Matteo & Payri 2010). South-east Asia: Indonesia (Atmadja & …
Sargassum swartzii	Type information Type locality: India (Mattio et al. 2010: 902). Lectotype: BM 563461 (Mattio et al. 2010: 902). Notes: Lectotype designated by Matteo et al. (2010: 902). Detailed distribution with sources (as Fucus swartzii Turner) Asia: Taiwan (Shao 2003-2014). (as Sargassum swartzii C.Agardh) Africa: Kenya (Silva, Basson & Moe 1996, Bolton, Oyieke & Gwanda 2007), Madagascar (Mattio et al. 2015…
Sargassum thunbergii	(as Fucus thunbergii Mertens ex Roth) Atlantic Islands: Canary Islands (Price, John & Lawson 1978). Asia: Taiwan (Shao 2003-2014). (as Cystoseira thunbergii (Mertens ex Roth) C.Agardh) Atlantic Islands: Canary Islands (Price, John & Lawson 1978, John et al. 2004). Asia: Taiwan (Shao 2003-2014). (as Cystoseira swartzii (C.Agardh) C.Agardh) Asia: Taiwan (Shao 2003-2014). (as Rhodomela thunbergii (M…
Sargassum tristichum	Type information Type locality: Western Australia (Silva, Basson & Moe 1996: 704). Lectotype: MEL 687695 (Womersley 1987: 438). Notes: Ex Herb. Greville (Womersley (1987:438)). Detailed distribution with sources (as Sargassum biforme Sonder) South-east Asia: Philippines (Silva, Meñez & Moe 1987, Phillips 1995). (as Sargassum tristichum Sonder) South-east Asia: Philippines (Ang, Sin Man Leung & Me…
Sargassum turbinarioides	Type information Type locality: Nouméa, New Caledonia (Mattio et al. 2010: 902). Syntypes: W 164, 165 (Mattio et al. 2010: 902). Detailed distribution with sources (as Sargassum turbinarioides Grunow) Indian Ocean Islands: Andaman Islands (Silva, Basson & Moe 1996), Nicobar Islands (Silva, Basson & Moe 1996), Seychelles (Silva, Basson & Moe 1996). South-west Asia: India (Sahoo et al. 2001, Rao & …
Sargassum vachellianum	Type information Type locality: Macao, China (Tseng & Lu Baoren 1988: 52). Detailed distribution with sources (as Sargassum vachellianum Greville) Asia: China (Tseng 1984, Tseng & Lu Baoren 1988, Phillips 1995, Tseng & Lu 2000, Liu 2008, Wang 2012), Hong Kong (Setchell 1931, Tseng & Lu Baoren 1988), South China Sea (Phang et al. 2016), Taiwan (Anon. 2012). South-east Asia: Vietnam (Phillips 1995,…
Sargassum vestitum	(as Sargassum vestitum (R.Brown ex Turner) C.Agardh) Australia and New Zealand: Australia (Phillips 1995), South Australia (Womersley 1987, Dixon et al. 2012), Tasmania (Womersley 1987), Victoria (Womersley 1987).
Sargassum vigorosum	(as Sargassum vigorosum P.C.Silva) Australia and New Zealand: Western Australia (Dixon et al. 2014).
Sargassum vulgare	Type information Syntype localities: "Ad litora Oceani Atlantici; ex India Occidentali”. (Agardh 1820: 5). Detailed distribution with sources (as Fucus salicifolius S.G.Gmelin) Asia: Taiwan (Shao 2003-2014). (as Sargassum vulgare C.Agardh) Europe: Adriatic Sea (Giaccone 1978, Ercegovic 1980, Ercegovic 1980, Ribera et al. 1992), Balearic Islands (Colmeiro, M. 1868, Sauvageau 1914, Bellón 1921, Nav…
Sargassum yamadae	(as Sargassum yamadae Yoshida & T.Konno) Asia: Japan (Yoshida & Konno 1983, Tseng, Yoshida & Chiang 1985, Yoshida, Nakajima & Nakata 1990, Phillips 1995, Yoshida 1998, Stiger et al. 2004), Korea (Lee & Yoo 1992, Phillips 1995, Lee & Kang 2001, Oak 2010), South Korea (Cho et al. 2012).
Sargassum yamamotoi	Type information Holotype locality: Nomi-wan, Kochi Pref. (Yoshida 1983: 171). Holotype: T. Yoshida; 25 May 1979; SAP 043447 (Yoshida 1983: 171). Notes: Isotypes in BM, L, LD, PC, UC, US. Detailed distribution with sources (as Sargassum yamamotoi Yoshida) Asia: Japan (Yoshida 1983, Tseng, Yoshida & Chiang 1985, Yoshida, Nakajima & Nakata 1990, Phillips 1995, Yoshida 1998, Stiger et al. 2000, Yosh…
Sargassum yendoi	Type information Syntype localities: various, all in Japan Notes: According to Noro et al. (1995: 9), the type locality is Enoshima, Shimoda or Hayama, Japan and they note that a lectotype needs to be selected from Yamada's specimens in SAP. Detailed distribution with sources (as Sargassum yendoi Okamura & Yamada) Asia: Japan (Segawa 1981, Yoshida, Nakajima & Nakata 1990, Noro, Ajisaka & Yoshida …
Sargassum yezoense	Detailed distribution with sources (as Sargassum yezoense (Yamada) Yoshida & T.Konno) Asia: Japan (Tseng, Yoshida & Chiang 1985, Yoshida, Nakajima & Nakata 1990, Phillips 1995, Yoshida 1998, Stiger et al. 2004), Korea (Lee & Yoo 1992, Phillips 1995, Lee & Kang 2001, Oak 2010), South Korea (Cho et al. 2012).
Sargassum zhangii	(as Sargassum zhangii C.K.Tseng & Lu Baoren) Asia: China (Tseng & Lu 2000).
Sargassum sp.	Singapore (Low, 2013) New Caledonia, vanuata, Solomon island(Mattio & Payri, 2009)
