# Supplementary material for: Historical biogeography of the widespread macroalga Sargassum (Fucales, Phaeophyceae)
Source: J Phycol. 2019 Dec 15;56(2):300–9. doi: 10.1111/jpy.12945 (PMC7187439; doi:10.1111/jpy.12945)
Supplement: Supplementary file 4 — Table S4. Sources of the sequences used in this study and their respective voucher specimens and publication information. [file JPY-56-300-s004.xlsx]

## Sheet: Sheet1
Table S4. Sources of the sequences used in this study and their respective voucher specimens and publication information.
Valid species (Taxonomically accepted: WORMS)	GenBank spp. name ID	Voucher specimen ID	ITS2 (accession)	Sequence length & author submission	Journal article	Voucher specimen ID	COX3 (accession)	Sequence length & author submission	Journal article	Voucher specimen ID	rbcL-S (accession)	Sequence length & author submission	Journal article
Sargassum acinarium (Linnaeus) Setchell, 1933	Sargassum acinarium										AF301227	325bp; Phillips,N. and Fredericq,S.	Biogeographic and phylogenetic investigation of the pan-pacific genus Sargassum (Fucales, Phaeophyceae) with respect to the Gulf of Mexico species [Gulf Mex. Sci. 18 (2), 1-11 (2000)]
Sargassum agardhianum Farlow, 1889	Sargassum agardhianum										AY256964	1697bp; Phillips,N.E., Smith,C.M. and Morden,C.W.	Testing systematic concepts of Sargassum (Fucales, Phaeophyceae) using portions of the rbcLS operon [Phycological Res. 53 (1), 1-10 (2005)]
Sargassum alternato-pinnatum Yamada, 1942	Sargassum alternato-pinnatum	SAP 084974	AB043616	487bp; Stiger,V., Horiguchi,T., Yoshida,T., Coleman,A. and Masuda,M.	Phylogenetic relationships inferred from ITS-2 nrDNA comparisons within the genus Sargassum (Fucales, Phaeophyceae) from the Pacific basin, with an emphasis on the taxonomic subdivision of the genus. [Phycological Research 2003; 51: 1–10]
Sargassum ammophilum Yoshida & T.Konno, 1982	Sargassum ammophilum	SAP 085018	AB043505	583bp; Stiger,V., Horiguchi,T., Yoshida,T., Coleman,A. and Masuda,M.	Phylogenetic relationships inferred from ITS-2 nrDNA comparisons within the genus Sargassum (Fucales, Phaeophyceae) from the Pacific basin, with an emphasis on the taxonomic subdivision of the genus. [Phycological Research 2003; 51: 1–10]
Sargassum aquifolium (Turner) C.Agardh, 1820	Sargassum aquifolium	IRD1622	EU882252	444bp; Mattio,L., Payri,C.E., Verlaque,M. and de Reviers,B.	Taxonomic revision of Sargassum sect. Acanthocarpicae (Fucales, Phaeophyceae) [Taxon 59 (3), 896-904 (2010)]	IRD1682	EU833413	434bp; Mattio,L., Payri,C.E. and Verlaque,M.	TAXONOMIC REVISION AND GEOGRAPHIC DISTRIBUTION OF THE SUBGENUS SARGASSUM (FUCALES, PHAEOPHYCEAE) IN THE WESTERN AND CENTRAL PACIFIC ISLANDS BASED ON MORPHOLOGICAL AND MOLECULAR ANALYSES(1) [J. Phycol. 45 (5), 1213-1227 (2009)]	IRD1682	EU833477	735bp; Mattio,L., Payri,C.E. and Verlaque,M.	TAXONOMIC REVISION AND GEOGRAPHIC DISTRIBUTION OF THE SUBGENUS SARGASSUM (FUCALES, PHAEOPHYCEAE) IN THE WESTERN AND CENTRAL PACIFIC ISLANDS BASED ON MORPHOLOGICAL AND MOLECULAR ANALYSES(1) [J. Phycol. 45 (5), 1213-1227 (2009)]
Sargassum autumnale Yoshida, 1983	Sargassum autumnale	CNUK PF582	JF931831	584bp; Cho,S.M. and Boo,S.M.	Cho, S.M., Lee, S.M., Ko, Y.D., Mattio, L. & Boo, S.M. (2012). Molecular systematic reassessment of Sargassum (Fucales, Phaeophyceae) in Korea using four gene regions. Botanica Marina 55(5): 473-484.	CNUK PF1355	JF931730	652bp; Cho,S.M. and Boo,S.M.	Cho, S.M., Lee, S.M., Ko, Y.D., Mattio, L. & Boo, S.M. (2012). Molecular systematic reassessment of Sargassum (Fucales, Phaeophyceae) in Korea using four gene regions. Botanica Marina 55(5): 473-484.	CNUK PF1364
Sargassum baccularia (Mertens) C.Agardh, 1824	Sargassum baccularia	isolate SBCR03	KP219190	476bp; Kantachumpoo,A., Uwai,S., Noiraksar,T. and Komatsu,T.	Systematics of marine brown alga Sargassum from Thailand: a preliminary study base on morphological data and nuclear ribosomal internal transcribed spacer 2 (ITS2) sequences [Ocean Sci. J. (2015) 50: 251.]					haplotype NP226	AY518392	798bp; Phillips,N.E., Smith,C.M. and Morden,C.W.	Testing systematic concepts of Sargassum (Fucales, Phaeophyceae) using portions of the rbcLS operon [Phycological Res. 53 (1), 1-10 (2005)]
Sargassum boreale Yoshida & Horiguchi, 2000	Sargassum boreale		AB038270	611bp; Yoshida,T., Stiger,V. and Horiguchi,T.	Sargassum boreale sp. nov. (Fucales, Phaeophyceae) from Hokkaido, Japan [Phycological Res. 48, 125-131 (2000)]
Sargassum brandegeei Setchell & N.L.Gardner, 1924	Sargassum brandegeei	strain SPM27	JX560132	487bp; Andrade-Sorcia,G., Riosmena-Rodriguez,R., Boo,G.H., Lee,K.M. and Boo,S.M.	Systematic reassessment of Sargassum (Fucales, Phaeophyceae) species from the Gulf of California, Mexico (Phytotaxa 183 (4): 201–223)	strain SPM27	JX560119	651bp; Andrade-Sorcia,G., Riosmena-Rodriguez,R., Boo,G.H., Lee,K.M. and Boo,S.M.	Systematic reassessment of Sargassum (Fucales, Phaeophyceae) species from the Gulf of California, Mexico (Phytotaxa 183 (4): 201–223)
Sargassum buxifolium (Chauvin) M.J.Wynne, 2011	Sargassum buxifolium					FEZA 3225	LN850351	635bp; HERNANDEZ-ANAYA,L., DIAZ-MARTINEZ,S. and AVILA-ORTIZ,A.G.	Evaluacion taxonomica de Sargassum buxifolium (Chauvin) M.J. Wynne de dos localidades de Veracruz con datos moleculares (unpublished)	FEZA 3222	LN850355	756bp; HERNANDEZ-ANAYA,L., DIAZ-MARTINEZ,S. and AVILA-ORTIZ,A.G.	Evaluacion taxonomica de Sargassum buxifolium (Chauvin) M.J. Wynne de dos localidades de Veracruz con datos moleculares (unpublished)
Sargassum carpophyllum J.Agardh, 1848	Sargassum carpophyllum	IRD1516	EU100799	407bp; Mattio,L., Payri,C.E. and Stiger-Pouvreau,V.	Taxonomic revision of Sargassum (Fucales, Phaeophyceae) from French Polynesia based on morphological and molecular analyses [J. Phycol. 44 (6), 1541-1555 (2008)]	IRD1511	EU833415	434bp; Mattio,L., Payri,C.E. and Verlaque,M.	TAXONOMIC REVISION AND GEOGRAPHIC DISTRIBUTION OF THE SUBGENUS SARGASSUM (FUCALES, PHAEOPHYCEAE) IN THE WESTERN AND CENTRAL PACIFIC ISLANDS BASED ON MORPHOLOGICAL AND MOLECULAR ANALYSES(1) [J. Phycol. 45 (5), 1213-1227 (2009)]	IRD1516	EU100804	735bp; Mattio,L., Payri,C.E. and Stiger-Pouvreau,V.	Taxonomic revision of Sargassum (Fucales, Phaeophyceae) from French Polynesia based on morphological and molecular analyses [J. Phycol. 44 (6), 1541-1555 (2008)]
Sargassum cinereum J.Agardh, 1848	Sargassum cinereum	isolate SCCB02	KP271154	465bp; Kantachumpoo,A., Uwai,S., Noiraksar,T. and Komatsu,T.	Systematics of marine brown alga Sargassum from Thailand: a preliminary study base on morphological data and nuclear ribosomal internal transcribed spacer 2 (ITS2) sequences [Ocean Sci. J. (2015) 50: 251.]
Sargassum confusum C.Agardh, 1824	Sargassum confusum	IRD5240	KF281931	538bp; Dixon,R.R.M., Mattio,L., Huisman,J.M., Payri,C.E., Bolton,J.J. and Gurgel,C.F.D.	North meets south - Taxonomic and biogeographic implications of a phylogenetic assessment of Sargassum subgenera Arthrophycus and Bactrophycus [Phycologia 53, 15-22 (2014)]	CNUK PF616	JF931733	686bp; Cho,S.M. and Boo,S.M.	Molecular phylogeny of the genus Sargassum (Fucales, Phaeophyceae) [unpublished]	IRD5240	KF281789	597bp; Dixon,R.R.M., Mattio,L., Huisman,J.M., Payri,C.E., Bolton,J.J. and Gurgel,C.F.D.	North meets south - Taxonomic and biogeographic implications of a phylogenetic assessment of Sargassum subgenera Arthrophycus and Bactrophycus [Phycologia 53, 15-22 (2014)]
Sargassum coreanum J.Agardh, 1889	Sargassum coreanum	CNUK PF613	JF931833	584bp; Sung Mi Cho , Sang Mook Lee , Yong Deok Ko , Lydiane Mattio and Sung Min Boo	Molecular systematic reassessment of Sargassum (Fucales, Phaeophyceae) in Korea using four gene regions [Botanica Marina 2012; 55(5): 473–484]	CNUK PF324	JF931735	686bp; Sung Mi Cho , Sang Mook Lee , Yong Deok Ko , Lydiane Mattio and Sung Min Boo	Molecular systematic reassessment of Sargassum (Fucales, Phaeophyceae) in Korea using four gene regions [Botanica Marina 2012; 55(5): 473–484]	clone N4	FJ710123	585b; Lee,S.-R., Oak,J.H., Keum,Y.-S., Lee,J.A. and Chung,I.K.	Utility of rbcS gene as a novel target DNA region for brown algal molecular systematics [Phycological Res. 59 (1), 34-41 (2011)]
Sargassum cymosum C.Agardh, 1820	Sargassum cymosum	LAF06613	KF437943	442bp; Camacho,O., Mattio,L., Draisma,S., Fredericq,S. and Diaz-Pulido,G.	Morphological and molecular assessment of Sargassum (Fucales, Phaeophyceae) from Caribbean Colombia, including the proposal of Sargassum giganteum sp. nov., Sargassum schnetteri comb. nov. and Sargassum section Cladophyllum sect. nov. [System. Biodivers. 13 (2), 105-130 (2015)]	LAF06613	KF437927	434bp; Camacho,O., Mattio,L., Draisma,S., Fredericq,S. and Diaz-Pulido,G.	Morphological and molecular assessment of Sargassum (Fucales, Phaeophyceae) from Caribbean Colombia, including the proposal of Sargassum giganteum sp. nov., Sargassum schnetteri comb. nov. and Sargassum section Cladophyllum sect. nov. [System. Biodivers. 13 (2), 105-130 (2015)]	LAF06613	KF437960	599bp; Camacho,O., Mattio,L., Draisma,S., Fredericq,S. and Diaz-Pulido,G.	Morphological and molecular assessment of Sargassum (Fucales, Phaeophyceae) from Caribbean Colombia, including the proposal of Sargassum giganteum sp. nov., Sargassum schnetteri comb. nov. and Sargassum section Cladophyllum sect. nov. [System. Biodivers. 13 (2), 105-130 (2015)]
Sargassum denticarpum T.Ajisaka, 1994	Sargassum denticarpum	bukuro608	AB548686	475bp; Shimabukuro, H., Kawane, M. & Hamaguchi, M. (2012)	New record of Sargassum denticarpum Ajisaka (Fucales, Phaeophyceae) from Iriomote Island (Ryukyu Archipelago, Japan) [Botanica Marina, 55(3), pp. 209-215.] (2012)
Sargassum elegans Suhr, 1840	Sargassum elegans	BOL155946	KP720506	442bp; Mattio,L., Anderson,R.J. and Bolton,J.J.	A revision of the genus Sargassum (Fucales, Phaeophyceae) in South Africa [S. Afr. J. Bot. 98, 95-107 (2015)]	BOL155947	KP720475	434bp; Mattio,L., Anderson,R.J. and Bolton,J.J.	A revision of the genus Sargassum (Fucales, Phaeophyceae) in South Africa [S. Afr. J. Bot. 98, 95-107 (2015)]	BOL155948	KP720542	599bp; Mattio,L., Anderson,R.J. and Bolton,J.J.	A revision of the genus Sargassum (Fucales, Phaeophyceae) in South Africa [S. Afr. J. Bot. 98, 95-107 (2015)]
Sargassum fallax Sonder, 1845	Sargassum fallax	AD-A87745	KF281908	539bp; Dixon,R.R.M., Mattio,L., Huisman,J.M., Payri,C.E., Bolton,J.J. and Gurgel,C.F.D.	North meets south - Taxonomic and biogeographic implications of a phylogenetic assessment of Sargassum subgenera Arthrophycus and Bactrophycus [Phycologia 53, 15-22 (2014)]	PERTH08286485	JN243782	489bp; Dixon,R.R.M., Huisman,J.M., Buchanan,J., Gurgel,C.F.D. and Spencer,P.	A Morphological and Molecular Study of Austral Sargassum (Fucales, Phaeophyceae) Supports the Recognition of phyllotricha At Genus Level, With Further Additions to the Genus Sargassopsis [J. Phycol. (2012)]	PERTH08286493	JN243846	748bp; Dixon,R.R.M., Huisman,J.M., Buchanan,J., Gurgel,C.F.D. and Spencer,P.	A Morphological and Molecular Study of Austral Sargassum (Fucales, Phaeophyceae) Supports the Recognition of phyllotricha At Genus Level, With Further Additions to the Genus Sargassopsis [J. Phycol. (2012)]
Sargassum filipendula C.Agardh, 1824	Sargassum filipendula	LAF04256	KM461672	442bp; Camacho,O., Mattio,L., Draisma,S., Fredericq,S. and Diaz-Pulido,G.	Morphological and molecular assessment of Sargassum (Fucales, Phaeophyceae) from Caribbean Colombia, including the proposal of Sargassum giganteum sp. nov., Sargassum schnetteri comb. nov. and Sargassum section Cladophyllum sect. nov. [System. Biodivers. 13 (2), 105-130 (2015)]	LAF04106	KP064332	427bp; Camacho,O., Mattio,L., Draisma,S., Fredericq,S. and Diaz-Pulido,G.	Morphological and molecular assessment of Sargassum (Fucales, Phaeophyceae) from Caribbean Colombia, including the proposal of Sargassum giganteum sp. nov., Sargassum schnetteri comb. nov. and Sargassum section Cladophyllum sect. nov. [System. Biodivers. 13 (2), 105-130 (2015)]	LAF04106	KP064347	724bp; Camacho,O., Mattio,L., Draisma,S., Fredericq,S. and Diaz-Pulido,G.	Morphological and molecular assessment of Sargassum (Fucales, Phaeophyceae) from Caribbean Colombia, including the proposal of Sargassum giganteum sp. nov., Sargassum schnetteri comb. nov. and Sargassum section Cladophyllum sect. nov. [System. Biodivers. 13 (2), 105-130 (2015)]
Sargassum fluitans (Børgesen) Børgesen, 1914	Sargassum fluitans	LAF04276	KM461674	442bp; Camacho,O., Mattio,L., Draisma,S., Fredericq,S. and Diaz-Pulido,G.	Morphological and molecular assessment of Sargassum (Fucales, Phaeophyceae) from Caribbean Colombia, including the proposal of Sargassum giganteum sp. nov., Sargassum schnetteri comb. nov. and Sargassum section Cladophyllum sect. nov. [System. Biodivers. 13 (2), 105-130 (2015)]	LAF04276	KP064335	427bp; Camacho,O., Mattio,L., Draisma,S., Fredericq,S. and Diaz-Pulido,G.	Morphological and molecular assessment of Sargassum (Fucales, Phaeophyceae) from Caribbean Colombia, including the proposal of Sargassum giganteum sp. nov., Sargassum schnetteri comb. nov. and Sargassum section Cladophyllum sect. nov. [System. Biodivers. 13 (2), 105-130 (2015)]	LAF06920	KP064351	724bp; Camacho,O., Mattio,L., Draisma,S., Fredericq,S. and Diaz-Pulido,G.	Morphological and molecular assessment of Sargassum (Fucales, Phaeophyceae) from Caribbean Colombia, including the proposal of Sargassum giganteum sp. nov., Sargassum schnetteri comb. nov. and Sargassum section Cladophyllum sect. nov. [System. Biodivers. 13 (2), 105-130 (2015)]
Sargassum fulvellum (Turner) C.Agardh, 1820	Sargassum fulvellum	CNUK PF634	JF931853	583bp; Sung Mi Cho , Sang Mook Lee , Yong Deok Ko , Lydiane Mattio and Sung Min Boo	Molecular systematic reassessment of Sargassum (Fucales, Phaeophyceae) in Korea using four gene regions [Botanica Marina 2012; 55(5): 473–484]	CNUK PF634	JF931741	583bp; Sung Mi Cho , Sang Mook Lee , Yong Deok Ko , Lydiane Mattio and Sung Min Boo	Molecular systematic reassessment of Sargassum (Fucales, Phaeophyceae) in Korea using four gene regions [Botanica Marina 2012; 55(5): 473–484]
Sargassum fusiforme (Harvey) Setchell, 1931	Sargassum fusiforme	CNUK PF589	JF931859	588bp; Sung Mi Cho , Sang Mook Lee , Yong Deok Ko , Lydiane Mattio and Sung Min Boo	Molecular systematic reassessment of Sargassum (Fucales, Phaeophyceae) in Korea using four gene regions [Botanica Marina 2012; 55(5): 473–484]	CNUK PF589	JF931743	686bp; Sung Mi Cho , Sang Mook Lee , Yong Deok Ko , Lydiane Mattio and Sung Min Boo	Molecular systematic reassessment of Sargassum (Fucales, Phaeophyceae) in Korea using four gene regions [Botanica Marina 2012; 55(5): 473–484]	isolate MBMD03488	KY432486	1531bp; Huang,C., Sun,Z. and Gao,D.	A revision of the genus Sargassum (Fucales, Phaeophyceae) in the seas of northern China based on morphological and molecular analyses [unpublished]
Sargassum giganteifolium Yamada, 1925	Sargassum giganteifolium	SAP 084950	AB043608	588bp; Stiger,V., Horiguchi,T., Yoshida,T., Coleman,A. and Masuda,M.	Phylogenetic relationships inferred from ITS-2 nrDNA comparisons within the genus Sargassum (Fucales, Phaeophyceae) from the Pacific basin, with an emphasis on the taxonomic subdivision of the genus. [Phycological Research 2003; 51: 1–10]
Sargassum giganteum O.Camacho & G.Diaz-Pulido, 2014	Sargassum giganteum	LAF04289	KF437947	442bp; Camacho,O., Mattio,L., Draisma,S., Fredericq,S. and Diaz-Pulido,G.	Morphological and molecular assessment of Sargassum (Fucales, Phaeophyceae) from Caribbean Colombia, including the proposal of Sargassum giganteum sp. nov., Sargassum schnetteri comb. nov. and Sargassum section Cladophyllum sect. nov. [System. Biodivers. 13 (2), 105-130 (2015)]	LAF06607	KF437930	434bp; Camacho,O., Mattio,L., Draisma,S., Fredericq,S. and Diaz-Pulido,G.	Morphological and molecular assessment of Sargassum (Fucales, Phaeophyceae) from Caribbean Colombia, including the proposal of Sargassum giganteum sp. nov., Sargassum schnetteri comb. nov. and Sargassum section Cladophyllum sect. nov. [System. Biodivers. 13 (2), 105-130 (2015)]
Sargassum glaucescens J.Agardh, 1848	Sargassum glaucescens		JN656958	1596bp; Yu,S., Zhang,H., Yao,J. and Duan,D.	Taxonomic revision of the family Sargassaceae (Phaeophyceae) on the basis of molecular phylogeny (unpublished)						JN687996	1514bp; Yu,S., Zhang,H., Yao,J. and Duan,D.	Taxonomic revision of the family Sargassaceae (Phaeophyceae) on the basis of molecular phylogenetic analysis (unpublished)
Sargassum hemiphyllum (Turner) C.Agardh, 1820	Sargassum hemiphyllum	IRD5220	KF281934	545bp; Dixon,R.R.M., Mattio,L., Huisman,J.M., Payri,C.E., Bolton,J.J. and Gurgel,C.F.D.	North meets south - Taxonomic and biogeographic implications of a phylogenetic assessment of Sargassum subgenera Arthrophycus and Bactrophycus [Phycologia 53, 15-22 (2014)]	IRD5220	KF281986	434bp; Dixon,R.R.M., Mattio,L., Huisman,J.M., Payri,C.E., Bolton,J.J. and Gurgel,C.F.D.	North meets south - Taxonomic and biogeographic implications of a phylogenetic assessment of Sargassum subgenera Arthrophycus and Bactrophycus [Phycologia 53, 15-22 (2014)]	IRD5220	KF281792	597bp; Dixon,R.R.M., Mattio,L., Huisman,J.M., Payri,C.E., Bolton,J.J. and Gurgel,C.F.D.	North meets south - Taxonomic and biogeographic implications of a phylogenetic assessment of Sargassum subgenera Arthrophycus and Bactrophycus [Phycologia 53, 15-22 (2014)]
Sargassum henslowianum C.Agardh, 1848	Sargassum henslowianum		JQ807796	1551bp; Yu,S., Zhang,H., Yao,J. and Duan,D.	Taxonomic revision of the family Sargassaceae (Phaeophyceae) on the basis of molecular phylogenetic analysis (unpublished)						JQ807785	1519bp; Yu,S., Zhang,H., Yao,J. and Duan,D.	Taxonomic revision of the family Sargassaceae (Phaeophyceae) on the basis of molecular phylogenetic analysis (unpublished)
Sargassum herporhizum Setchell & N.L.Gardner, 1924	Sargassum herporhizum	strain GS3	JX560131	487bp; Andrade-Sorcia,G., Riosmena-Rodriguez,R., Boo,G.H., Lee,K.M. and Boo,S.M.	Systematic reassessment of Sargassum (Fucales, Phaeophyceae) species from the Gulf of California, Mexico (Phytotaxa 183 (4): 201–223)	strain GS2	JX560118	651bp; Andrade-Sorcia,G., Riosmena-Rodriguez,R., Boo,G.H., Lee,K.M. and Boo,S.M.	Systematic reassessment of Sargassum (Fucales, Phaeophyceae) species from the Gulf of California, Mexico (Phytotaxa 183 (4): 201–223)
Sargassum horneri (Turner) C.Agardh, 1820	Sargassum horneri	IRD5219	KF281925	537bp; Dixon,R.R.M., Mattio,L., Huisman,J.M., Payri,C.E., Bolton,J.J. and Gurgel,C.F.D.	North meets south - Taxonomic and biogeographic implications of a phylogenetic assessment of Sargassum subgenera Arthrophycus and Bactrophycus [Phycologia 53, 15-22 (2014)]	IRD5219	KF281979	434bp; Dixon,R.R.M., Mattio,L., Huisman,J.M., Payri,C.E., Bolton,J.J. and Gurgel,C.F.D.	North meets south - Taxonomic and biogeographic implications of a phylogenetic assessment of Sargassum subgenera Arthrophycus and Bactrophycus [Phycologia 53, 15-22 (2014)]	IRD5219	KF281783	597bp; Dixon,R.R.M., Mattio,L., Huisman,J.M., Payri,C.E., Bolton,J.J. and Gurgel,C.F.D.	North meets south - Taxonomic and biogeographic implications of a phylogenetic assessment of Sargassum subgenera Arthrophycus and Bactrophycus [Phycologia 53, 15-22 (2014)]
Sargassum horridum Setchell & N.L.Gardner, 1924	Sargassum horridum	strain IBS3	JX560122	487bp; Andrade-Sorcia,G., Riosmena-Rodriguez,R., Boo,G.H., Lee,K.M. and Boo,S.M.	Systematic reassessment of Sargassum (Fucales, Phaeophyceae) species from the Gulf of California, Mexico (Phytotaxa 183 (4): 201–223)	strain IESO1	JX560120	651bp; Andrade-Sorcia,G., Riosmena-Rodriguez,R., Boo,G.H., Lee,K.M. and Boo,S.M.	Systematic reassessment of Sargassum (Fucales, Phaeophyceae) species from the Gulf of California, Mexico (Phytotaxa 183 (4): 201–223)
Sargassum howeanum A.H.S.Lucas, 1935	Sargassum howeanum	IRD3950	FJ170441	444bp; Mattio,L. and Payri,C.E.	TAXONOMIC REVISION OF SARGASSUM SPECIES (FUCALES, PHAEOPHYCEAE) FROM NEW CALEDONIA BASED ON MORPHOLOGICAL AND MOLECULAR ANALYSES(1) [J. Phycol. 45 (6), 1374-1388 (2009)]	IRD3962	FJ170411	434bp; Mattio,L. and Payri,C.E.	TAXONOMIC REVISION OF SARGASSUM SPECIES (FUCALES, PHAEOPHYCEAE) FROM NEW CALEDONIA BASED ON MORPHOLOGICAL AND MOLECULAR ANALYSES(1) [J. Phycol. 45 (6), 1374-1388 (2009)]	IRD3950	FJ170386	735bp; Mattio,L. and Payri,C.E.	TAXONOMIC REVISION OF SARGASSUM SPECIES (FUCALES, PHAEOPHYCEAE) FROM NEW CALEDONIA BASED ON MORPHOLOGICAL AND MOLECULAR ANALYSES(1) [J. Phycol. 45 (6), 1374-1388 (2009)]
Sargassum hystrix J.Agardh, 1847	Sargassum hystrix	LAF04292	KM461676	442bp; Camacho,O., Mattio,L., Draisma,S., Fredericq,S. and Diaz-Pulido,G.	Morphological and molecular assessment of Sargassum (Fucales, Phaeophyceae) from Caribbean Colombia, including the proposal of Sargassum giganteum sp. nov., Sargassum schnetteri comb. nov. and Sargassum section Cladophyllum sect. nov. [System. Biodivers. 13 (2), 105-130 (2015)]	LAF04292	KP064338	427bp; Camacho,O., Mattio,L., Draisma,S., Fredericq,S. and Diaz-Pulido,G.	Morphological and molecular assessment of Sargassum (Fucales, Phaeophyceae) from Caribbean Colombia, including the proposal of Sargassum giganteum sp. nov., Sargassum schnetteri comb. nov. and Sargassum section Cladophyllum sect. nov. [System. Biodivers. 13 (2), 105-130 (2015)]	LAF04131	KP064353	715bp; Camacho,O., Mattio,L., Draisma,S., Fredericq,S. and Diaz-Pulido,G.	Morphological and molecular assessment of Sargassum (Fucales, Phaeophyceae) from Caribbean Colombia, including the proposal of Sargassum giganteum sp. nov., Sargassum schnetteri comb. nov. and Sargassum section Cladophyllum sect. nov. [System. Biodivers. 13 (2), 105-130 (2015)]
Sargassum ilicifolium (Turner) C.Agardh, 1820	Sargassum ilicifolium	BOL155956	KP720511	460bp; Mattio,L., Anderson,R.J. and Bolton,J.J.	A revision of the genus Sargassum (Fucales, Phaeophyceae) in South Africa [S. Afr. J. Bot. 98, 95-107 (2015)]	IRD1588	EU833408	434bp; Mattio,L., Payri,C.E. and Verlaque,M.	TAXONOMIC REVISION AND GEOGRAPHIC DISTRIBUTION OF THE SUBGENUS SARGASSUM (FUCALES, PHAEOPHYCEAE) IN THE WESTERN AND CENTRAL PACIFIC ISLANDS BASED ON MORPHOLOGICAL AND MOLECULAR ANALYSES(1) [J. Phycol. 45 (5), 1213-1227 (2009)]	IRD1589	EU833470	730bp; Mattio,L., Payri,C.E. and Verlaque,M.	TAXONOMIC REVISION AND GEOGRAPHIC DISTRIBUTION OF THE SUBGENUS SARGASSUM (FUCALES, PHAEOPHYCEAE) IN THE WESTERN AND CENTRAL PACIFIC ISLANDS BASED ON MORPHOLOGICAL AND MOLECULAR ANALYSES(1) [J. Phycol. 45 (5), 1213-1227 (2009)]
Sargassum incisifolium (Turner) C.Agardh, 1820	Sargassum incisifolium	PC0171790	KP720521	539bp; Mattio,L., Anderson,R.J. and Bolton,J.J.	A revision of the genus Sargassum (Fucales, Phaeophyceae) in South Africa [S. Afr. J. Bot. 98, 95-107 (2015)]	BOL155949	KP720482	434bp; Mattio,L., Anderson,R.J. and Bolton,J.J.	A revision of the genus Sargassum (Fucales, Phaeophyceae) in South Africa [S. Afr. J. Bot. 98, 95-107 (2015)]	BOL44347	KF281778	597bp; Dixon,R.R.M., Mattio,L., Huisman,J.M., Payri,C.E., Bolton,J.J. and Gurgel,C.F.D.	North meets south - Taxonomic and biogeographic implications of a phylogenetic assessment of Sargassum subgenera Arthrophycus and Bactrophycus [Phycologia 53, 15-22 (2014)]
Sargassum integerrimum Tseng & Lu, 2002	Sargassum integerrimum		JF718408	1572bp; Yu,S., Zhang,H., Yao,J. and Duan,D.	Taxonomic revision of the family Sargassaceae (Phaeophyceae) on the basis of molecular phylogeny (unpublished)						JN687998	1514bp; Yu,S., Zhang,H., Yao,J. and Duan,D.	Taxonomic revision of the family Sargassaceae (Phaeophyceae) on the basis of molecular phylogenetic analysis (unpublished)
Sargassum johnstonii Setchell & N.L.Gardner, 1924	Sargassum johnstonii	strain IPA3	JX560129	487bp; Andrade-Sorcia,G., Riosmena-Rodriguez,R., Boo,G.H., Lee,K.M. and Boo,S.M.	Systematic reassessment of Sargassum (Fucales, Phaeophyceae) species from the Gulf of California, Mexico (Phytotaxa 183 (4): 201–223)	strain IPA3	JX560115	651bp; Andrade-Sorcia,G., Riosmena-Rodriguez,R., Boo,G.H., Lee,K.M. and Boo,S.M.	Systematic reassessment of Sargassum (Fucales, Phaeophyceae) species from the Gulf of California, Mexico (Phytotaxa 183 (4): 201–223)
Sargassum lacerifolium (Turner) C.Agardh, 1820	Sargassum lacerifolium	PERTH 08286566	JN243807	687bp; Dixon,R.R.M., Huisman,J.M., Buchanan,J., Gurgel,C.F.D. and Spencer,P.	A Morphological and Molecular Study of Austral Sargassum (Fucales, Phaeophyceae) Supports the Recognition of phyllotricha At Genus Level, With Further Additions to the Genus Sargassopsis [J. Phycol. (2012)]	PERTH 08286566	JN243780	489bp; Dixon,R.R.M., Huisman,J.M., Buchanan,J., Gurgel,C.F.D. and Spencer,P.	A Morphological and Molecular Study of Austral Sargassum (Fucales, Phaeophyceae) Supports the Recognition of phyllotricha At Genus Level, With Further Additions to the Genus Sargassopsis [J. Phycol. (2012)]	PERTH 08286566	JN243845	761bp; Dixon,R.R.M., Huisman,J.M., Buchanan,J., Gurgel,C.F.D. and Spencer,P.	A Morphological and Molecular Study of Austral Sargassum (Fucales, Phaeophyceae) Supports the Recognition of phyllotricha At Genus Level, With Further Additions to the Genus Sargassopsis [J. Phycol. (2012)]
Sargassum lapazeanum Setchell & N.L.Gardner, 1924	Sargassum lapazeanum	strain AYZ3	JX560126	487bp; Andrade-Sorcia,G., Riosmena-Rodriguez,R., Boo,G.H., Lee,K.M. and Boo,S.M.	Systematic reassessment of Sargassum (Fucales, Phaeophyceae) species from the Gulf of California, Mexico (Phytotaxa 183 (4): 201–223)	strain ALT1	JX560117	651bp; Andrade-Sorcia,G., Riosmena-Rodriguez,R., Boo,G.H., Lee,K.M. and Boo,S.M.	Systematic reassessment of Sargassum (Fucales, Phaeophyceae) species from the Gulf of California, Mexico (Phytotaxa 183 (4): 201–223)		AY256965	1356bp; Phillips,N.E., Smith,C.M. and Morden,C.W.	Testing systematic concepts of Sargassum (Fucales, Phaeophyceae) using portions of the rbcLS operon [Phycological Res. 53 (1), 1-10 (2005)]
Sargassum linearifolium (Turner) C.Agardh, 1820	Sargassum linearifolium	AD-A88650	KF281862	498bp; Dixon,R.R.M., Mattio,L., Huisman,J.M., Payri,C.E., Bolton,J.J. and Gurgel,C.F.D.	North meets south - Taxonomic and biogeographic implications of a phylogenetic assessment of Sargassum subgenera Arthrophycus and Bactrophycus [Phycologia 53, 15-22 (2014)]	AD-A88650	KF281825	516bp; Dixon,R.R.M., Mattio,L., Huisman,J.M., Payri,C.E., Bolton,J.J. and Gurgel,C.F.D.	North meets south - Taxonomic and biogeographic implications of a phylogenetic assessment of Sargassum subgenera Arthrophycus and Bactrophycus [Phycologia 53, 15-22 (2014)]	AD-A89895	KF282017	734bp; Dixon,R.R.M., Mattio,L., Huisman,J.M., Payri,C.E., Bolton,J.J. and Gurgel,C.F.D.	North meets south - Taxonomic and biogeographic implications of a phylogenetic assessment of Sargassum subgenera Arthrophycus and Bactrophycus [Phycologia 53, 15-22 (2014)]
Sargassum macrocarpum C.Agardh, 1820	Sargassum macrocarpum	CNUK PF595	JF931835	584bp; Sung Mi Cho , Sang Mook Lee , Yong Deok Ko , Lydiane Mattio and Sung Min Boo	Molecular systematic reassessment of Sargassum (Fucales, Phaeophyceae) in Korea using four gene regions [Botanica Marina 2012; 55(5): 473–484]	CNUK PF588	JF931748	686bp; Sung Mi Cho , Sang Mook Lee , Yong Deok Ko , Lydiane Mattio and Sung Min Boo	Molecular systematic reassessment of Sargassum (Fucales, Phaeophyceae) in Korea using four gene regions [Botanica Marina 2012; 55(5): 473–484]	clone N7	FJ710131	585bp; Lee,S.-R., Oak,J.H., Keum,Y.-S., Lee,J.A. and Chung,I.K.	Utility of rbcS gene as a novel target DNA region for brown algal molecular systematics [Phycological Res. 59 (1), 34-41 (2011)]
Sargassum marginatum (C.Agardh) J.Agardh, 1848	Sargassum marginatum	PERTH 07984081	KF281850	509bp; Dixon,R.R.M., Mattio,L., Huisman,J.M., Payri,C.E., Bolton,J.J. and Gurgel,C.F.D.	North meets south - Taxonomic and biogeographic implications of a phylogenetic assessment of Sargassum subgenera Arthrophycus and Bactrophycus [Phycologia 53, 15-22 (2014)]	PERTH 07984103	KF281813	516bp; Dixon,R.R.M., Mattio,L., Huisman,J.M., Payri,C.E., Bolton,J.J. and Gurgel,C.F.D.	North meets south - Taxonomic and biogeographic implications of a phylogenetic assessment of Sargassum subgenera Arthrophycus and Bactrophycus [Phycologia 53, 15-22 (2014)]	PERTH 07984081	KF282007	747bp; Dixon,R.R.M., Mattio,L., Huisman,J.M., Payri,C.E., Bolton,J.J. and Gurgel,C.F.D.	North meets south - Taxonomic and biogeographic implications of a phylogenetic assessment of Sargassum subgenera Arthrophycus and Bactrophycus [Phycologia 53, 15-22 (2014)]
Sargassum mcclurei Setchell, 1933	Sargassum mcclurei	SAP 073139	AB043111	564bp; Stiger,V., Horiguchi,T., Yoshida,T., Coleman,A. and Masuda,M.	Phylogenetic relationships inferred from ITS-2 nrDNA comparisons within the genus Sargassum (Fucales, Phaeophyceae) from the Pacific basin, with an emphasis on the taxonomic subdivision of the genus. [Phycological Research 2003; 51: 1–10]
Sargassum megalocystum Tseng & Lu, 1997	Sargassum megalocystum		JX220904	1548bp; Yu,S., Zhang,H., Yao,J. and Duan,D.	Taxonomic revision of the family Sargassaceae (Phaeophyceae) on the basis of molecular phylogenetic analysis (unpublished)						JX232223	1519bp; Yu,S., Zhang,H., Yao,J. and Duan,D.	Taxonomic revision of the family Sargassaceae (Phaeophyceae) on the basis of molecular phylogenetic analysis (unpublished)
Sargassum micracanthum (Kützing) Endlicher, 1843	Sargassum micracanthum	IRD5222	KF281945	539bp; Dixon,R.R.M., Mattio,L., Huisman,J.M., Payri,C.E., Bolton,J.J. and Gurgel,C.F.D.	North meets south - Taxonomic and biogeographic implications of a phylogenetic assessment of Sargassum subgenera Arthrophycus and Bactrophycus [Phycologia 53, 15-22 (2014)]	GENT-HV1938	KF281981	434bp; Dixon,R.R.M., Mattio,L., Huisman,J.M., Payri,C.E., Bolton,J.J. and Gurgel,C.F.D.	North meets south - Taxonomic and biogeographic implications of a phylogenetic assessment of Sargassum subgenera Arthrophycus and Bactrophycus [Phycologia 53, 15-22 (2014)]	GENT-HV1938	KF281786	597bp; Dixon,R.R.M., Mattio,L., Huisman,J.M., Payri,C.E., Bolton,J.J. and Gurgel,C.F.D.	North meets south - Taxonomic and biogeographic implications of a phylogenetic assessment of Sargassum subgenera Arthrophycus and Bactrophycus [Phycologia 53, 15-22 (2014)]
Sargassum microceratium (Mertens ex Turner) C.Agardh, 1820	Sargassum microceratium		AB038273	639bp; Yoshida,T., Stiger,V. and Horiguchi,T.	Sargassum boreale sp. nov. (Fucales, Phaeophyceae) from Hokkaido, Japan [Phycological Res. 48, 125-131 (2000)]
Sargassum miyabei Yendo, 1907	Sargassum miyabei	CNUK PF1452	JF931856	583bp; Sung Mi Cho , Sang Mook Lee , Yong Deok Ko , Lydiane Mattio and Sung Min Boo	Molecular systematic reassessment of Sargassum (Fucales, Phaeophyceae) in Korea using four gene regions [Botanica Marina 2012; 55(5): 473–484]	CNUK PF1452	JF931753	647bp; Sung Mi Cho , Sang Mook Lee , Yong Deok Ko , Lydiane Mattio and Sung Min Boo	Molecular systematic reassessment of Sargassum (Fucales, Phaeophyceae) in Korea using four gene regions [Botanica Marina 2012; 55(5): 473–484]
Sargassum muticum (Yendo) Fensholt, 1955	Sargassum muticum	GENT-ODC1702	KF281923	538bp; Dixon,R.R.M., Mattio,L., Huisman,J.M., Payri,C.E., Bolton,J.J. and Gurgel,C.F.D.	North meets south - Taxonomic and biogeographic implications of a phylogenetic assessment of Sargassum subgenera Arthrophycus and Bactrophycus [Phycologia 53, 15-22 (2014)]	GENT-ODC1702	KF281977	434bp; Dixon,R.R.M., Mattio,L., Huisman,J.M., Payri,C.E., Bolton,J.J. and Gurgel,C.F.D.	North meets south - Taxonomic and biogeographic implications of a phylogenetic assessment of Sargassum subgenera Arthrophycus and Bactrophycus [Phycologia 53, 15-22 (2014)]	GENT-ODC1702	KF281781	597bp; Dixon,R.R.M., Mattio,L., Huisman,J.M., Payri,C.E., Bolton,J.J. and Gurgel,C.F.D.	North meets south - Taxonomic and biogeographic implications of a phylogenetic assessment of Sargassum subgenera Arthrophycus and Bactrophycus [Phycologia 53, 15-22 (2014)]
Sargassum naozhounse C.K.Tseng & Lu, 1987	Sargassum naozhounse		JF710314	1452bp; Yu,S., Zhang,H., Yao,J. and Duan,D.	Taxonomic revision of the family Sargassaceae (Phaeophyceae) on the basis of molecular phylogeny (unpublished)						JN687999	1511bp; Yu,S., Zhang,H., Yao,J. and Duan,D.	Taxonomic revision of the family Sargassaceae (Phaeophyceae) on the basis of molecular phylogenetic analysis
Sargassum natans (Linnaeus) Gaillon, 1828	Sargassum natans	LAF06919	KM461678	442bp; Camacho,O., Mattio,L., Draisma,S., Fredericq,S. and Diaz-Pulido,G.	Morphological and molecular assessment of Sargassum (Fucales, Phaeophyceae) from Caribbean Colombia, including the proposal of Sargassum giganteum sp. nov., Sargassum schnetteri comb. nov., and Sargassum section Cladophyllum sect. nov. [System. Biodivers. (2015)]	LAF06437	KP064341	427bp; Camacho,O., Mattio,L., Draisma,S., Fredericq,S. and Diaz-Pulido,G.	Morphological and molecular assessment of Sargassum (Fucales, Phaeophyceae) from Caribbean Colombia, including the proposal of Sargassum giganteum sp. nov., Sargassum schnetteri comb. nov., and Sargassum section Cladophyllum sect. nov. [System. Biodivers. (2015)]	LAF06437	KP064355	715bp; Camacho,O., Mattio,L., Draisma,S., Fredericq,S. and Diaz-Pulido,G.	Morphological and molecular assessment of Sargassum (Fucales, Phaeophyceae) from Caribbean Colombia, including the proposal of Sargassum giganteum sp. nov., Sargassum schnetteri comb. nov., and Sargassum section Cladophyllum sect. nov. [System. Biodivers. (2015)]
Sargassum nigrifolium Yendo, 1907	Sargassum nigrifolium	IRD5215	KF281924	539bp; Dixon,R.R.M., Mattio,L., Huisman,J.M., Payri,C.E., Bolton,J.J. and Gurgel,C.F.D.	North meets south - Taxonomic and biogeographic implications of a phylogenetic assessment of Sargassum subgenera Arthrophycus and Bactrophycus [Phycologia 53, 15-22 (2014)]	IRD5215	KF281978	434bp; Dixon,R.R.M., Mattio,L., Huisman,J.M., Payri,C.E., Bolton,J.J. and Gurgel,C.F.D.	North meets south - Taxonomic and biogeographic implications of a phylogenetic assessment of Sargassum subgenera Arthrophycus and Bactrophycus [Phycologia 53, 15-22 (2014)]	IRD5215	KF281782	597bp; Dixon,R.R.M., Mattio,L., Huisman,J.M., Payri,C.E., Bolton,J.J. and Gurgel,C.F.D.	North meets south - Taxonomic and biogeographic implications of a phylogenetic assessment of Sargassum subgenera Arthrophycus and Bactrophycus [Phycologia 53, 15-22 (2014)]
Sargassum novae-hollandiae P.C.Silva, 1996	Sargassum stenophyllum	LAF06611	KF437941	442bp; Camacho,O., Mattio,L., Draisma,S., Fredericq,S. and Diaz-Pulido,G.	Morphological and molecular assessment of Sargassum (Fucales, Phaeophyceae) from Caribbean Colombia, including the proposal of Sargassum giganteum sp. nov., Sargassum schnetteri comb. nov. and Sargassum section Cladophyllum sect. nov. [System. Biodivers. 13 (2), 105-130 (2015)]	LAF06611	KF437925	434bp; Camacho,O., Mattio,L., Draisma,S., Fredericq,S. and Diaz-Pulido,G.	Morphological and molecular assessment of Sargassum (Fucales, Phaeophyceae) from Caribbean Colombia, including the proposal of Sargassum giganteum sp. nov., Sargassum schnetteri comb. nov. and Sargassum section Cladophyllum sect. nov. [System. Biodivers. 13 (2), 105-130 (2015)]	LAF06611	KF437958	599bp; Camacho,O., Mattio,L., Draisma,S., Fredericq,S. and Diaz-Pulido,G.	Morphological and molecular assessment of Sargassum (Fucales, Phaeophyceae) from Caribbean Colombia, including the proposal of Sargassum giganteum sp. nov., Sargassum schnetteri comb. nov. and Sargassum section Cladophyllum sect. nov. [System. Biodivers. 13 (2), 105-130 (2015)]
Sargassum obtusifolium J.Agardh, 1848	Sargassum obtusifolium	IRD1633	EU833427	444bp; Mattio,L., Payri,C.E. and Verlaque,M.	TAXONOMIC REVISION AND GEOGRAPHIC DISTRIBUTION OF THE SUBGENUS SARGASSUM (FUCALES, PHAEOPHYCEAE) IN THE WESTERN AND CENTRAL PACIFIC ISLANDS BASED ON MORPHOLOGICAL AND MOLECULAR ANALYSES(1) [J. Phycol. 45 (5), 1213-1227 (2009)]	IRD1539	EU833386	434bp; Mattio,L., Payri,C.E. and Verlaque,M.	TAXONOMIC REVISION AND GEOGRAPHIC DISTRIBUTION OF THE SUBGENUS SARGASSUM (FUCALES, PHAEOPHYCEAE) IN THE WESTERN AND CENTRAL PACIFIC ISLANDS BASED ON MORPHOLOGICAL AND MOLECULAR ANALYSES(1) [J. Phycol. 45 (5), 1213-1227 (2009)]	IRD1537	EU100820	735bp; Mattio,L., Payri,C.E. and Stiger-Pouvreau,V.	Taxonomic revision of Sargassum (Fucales, Phaeophyceae) from French Polynesia based on morphological and molecular analyses [J. Phycol. 44 (6), 1541-1555 (2008)]
Sargassum obovatum Harvey 1834	Sargassum obovatum Harvey 1834	BOL155965	KP720525	442bp; Mattio,L., Anderson,R.J. and Bolton,J.J.	A revision of the genus Sargassum (Fucales, Phaeophyceae) in South Africa [S. Afr. J. Bot. 98, 95-107 (2015)]	BOL155965	KP720487	434bp; Mattio,L., Anderson,R.J. and Bolton,J.J.	A revision of the genus Sargassum (Fucales, Phaeophyceae) in South Africa [S. Afr. J. Bot. 98, 95-107 (2015)]	BOL155961	KP720554	599bp; Mattio,L., Anderson,R.J. and Bolton,J.J.	A revision of the genus Sargassum (Fucales, Phaeophyceae) in South Africa [S. Afr. J. Bot. 98, 95-107 (2015)]
Sargassum okamurae Yoshida & T.Konno, 1983	Sargassum okamurae	SAP 084964	AB043579	584bp; Stiger,V., Horiguchi,T., Yoshida,T., Coleman,A. and Masuda,M.	Phylogenetic relationships inferred from ITS-2 nrDNA comparisons within the genus Sargassum (Fucales, Phaeophyceae) from the Pacific basin, with an emphasis on the taxonomic subdivision of the genus. [Phycological Research 2003; 51: 1–10]
Sargassum oligocystum Montagne, 1845	Sargassum oligocystum	isolate SOCB03	KP271152	476bp; Kantachumpoo,A., Uwai,S., Noiraksar,T. and Komatsu,T.	Systematics of marine brown alga Sargassum from Thailand: a preliminary study base on morphological data and nuclear ribosomal internal transcribed spacer 2 (ITS2) sequences [Ocean Sci. J. (2015) 50: 251.]
Sargassum pacificum Bory de Saint-Vincent, 1828	Sargassum pacificum	UPF3972	EU100784	445bp; Mattio,L., Payri,C.E. and Stiger-Pouvreau,V.	Taxonomic revision of Sargassum (Fucales, Phaeophyceae) from French Polynesia based on morphological and molecular analyses [J. Phycol. 44 (6), 1541-1555 (2008)]	UPF3974	EU100825	493bp; Mattio,L., Payri,C.E. and Stiger-Pouvreau,V.	Taxonomic revision of Sargassum (Fucales, Phaeophyceae) from French Polynesia based on morphological and molecular analyses [J. Phycol. 44 (6), 1541-1555 (2008)]	UPF3975	EU100817	735bp; Mattio,L., Payri,C.E. and Stiger-Pouvreau,V.	Taxonomic revision of Sargassum (Fucales, Phaeophyceae) from French Polynesia based on morphological and molecular analyses [J. Phycol. 44 (6), 1541-1555 (2008)]
Sargassum pallidum (Turner) C.Agardh, 1820	Sargassum pallidum		AB038274	638bp; Yoshida,T., Stiger,V. and Horiguchi,T.	Sargassum boreale sp. nov. (Fucales, Phaeophyceae) from Hokkaido, Japan [Phycological Res. 48, 125-131 (2000)]
Sargassum palmeri Grunow, 1915	Sargassum palmeri										AF244339	1600bp; Phillips,N.E., Smith,C.M. and Morden,C.W.	Testing systematic concepts of Sargassum (Fucales, Phaeophyceae) using portions of the rbcLS operon [Phycological Res. 53 (1), 1-10 (2005)]
Sargassum paradoxum (R.Brown ex Turner) Gaillon, 1828	Sargassum paradoxum	PERTH 08436002	KF281911	539bp; Dixon,R.R.M., Mattio,L., Huisman,J.M., Payri,C.E., Bolton,J.J. and Gurgel,C.F.D.	North meets south - Taxonomic and biogeographic implications of a phylogenetic assessment of Sargassum subgenera Arthrophycus and Bactrophycus [Phycologia 53, 15-22 (2014)]	PERTH 08436002	KF281966	449bp; Dixon,R.R.M., Mattio,L., Huisman,J.M., Payri,C.E., Bolton,J.J. and Gurgel,C.F.D.	North meets south - Taxonomic and biogeographic implications of a phylogenetic assessment of Sargassum subgenera Arthrophycus and Bactrophycus [Phycologia 53, 15-22 (2014)]	PERTH 08436002	KF281769	558bp; Dixon,R.R.M., Mattio,L., Huisman,J.M., Payri,C.E., Bolton,J.J. and Gurgel,C.F.D.	North meets south - Taxonomic and biogeographic implications of a phylogenetic assessment of Sargassum subgenera Arthrophycus and Bactrophycus [Phycologia 53, 15-22 (2014)]
Sargassum patens C.Agardh, 1820	Sargassum patens	GENT-HV2006	KF281921	443bp; Dixon,R.R.M., Mattio,L., Huisman,J.M., Payri,C.E., Bolton,J.J. and Gurgel,C.F.D.	North meets south - Taxonomic and biogeographic implications of a phylogenetic assessment of Sargassum subgenera Arthrophycus and Bactrophycus [Phycologia 53, 15-22 (2014)]	CNUK PF618	JF931757	686bp; Sung Mi Cho , Sang Mook Lee , Yong Deok Ko , Lydiane Mattio and Sung Min Boo	Molecular systematic reassessment of Sargassum (Fucales, Phaeophyceae) in Korea using four gene regions [Botanica Marina 2012; 55(5): 473–484]	GENT-HV2006	KF281779	443bp; Dixon,R.R.M., Mattio,L., Huisman,J.M., Payri,C.E., Bolton,J.J. and Gurgel,C.F.D.	North meets south - Taxonomic and biogeographic implications of a phylogenetic assessment of Sargassum subgenera Arthrophycus and Bactrophycus [Phycologia 53, 15-22 (2014)]
Sargassum pfeifferae Grunow, 1874	Sargassum obovatum var. pfeifferae	BOL44355	KF413700	460bp; Mattio,L., Zubia,M., Loveday,B., Crochelet,E., Duong,N., Payri,C.E., Bhagooli,R. and Bolton,J.J.	Sargassum (Fucales, Phaeophyceae) in Mauritius and Reunion, western Indian Ocean: taxonomic revision and biogeography using hydrodynamic dispersal models [Phycologia 52 (6), 578-594 (2013)]	BOL44355	KF413716	434bp; Mattio,L., Zubia,M., Loveday,B., Crochelet,E., Duong,N., Payri,C.E., Bhagooli,R. and Bolton,J.J.	Sargassum (Fucales, Phaeophyceae) in Mauritius and Reunion, western Indian Ocean: taxonomic revision and biogeography using hydrodynamic dispersal models [Phycologia 52 (6), 578-594 (2013)]	BOL44355	KF413687	594bp; Mattio,L., Zubia,M., Loveday,B., Crochelet,E., Duong,N., Payri,C.E., Bhagooli,R. and Bolton,J.J.	Sargassum (Fucales, Phaeophyceae) in Mauritius and Reunion, western Indian Ocean: taxonomic revision and biogeography using hydrodynamic dispersal models [Phycologia 52 (6), 578-594 (2013)]
Sargassum phyllocystum C.K.Tseng & Lu, 1979	Sargassum phyllocystum		JX220903	1568bp; Yu,S., Zhang,H., Yao,J. and Duan,D.	Taxonomic revision of the family Sargassaceae (Phaeophyceae) on the basis of molecular phylogenetic analysis (unpublished)						JX232222	1514bp; Yu,S., Zhang,H., Yao,J. and Duan,D.	Taxonomic revision of the family Sargassaceae (Phaeophyceae) on the basis of molecular phylogenetic analysis (unpublished)
Sargassum piluliferum (Turner) C.Agardh, 1820	Sargassum piluliferum	CNUK PF949	JF931863	490bp; Sung Mi Cho , Sang Mook Lee , Yong Deok Ko , Lydiane Mattio and Sung Min Boo	Molecular systematic reassessment of Sargassum (Fucales, Phaeophyceae) in Korea using four gene regions [Botanica Marina 2012; 55(5): 473–484]	CNUK PF046	JF931759	678bp; Sung Mi Cho , Sang Mook Lee , Yong Deok Ko , Lydiane Mattio and Sung Min Boo	Molecular systematic reassessment of Sargassum (Fucales, Phaeophyceae) in Korea using four gene regions [Botanica Marina 2012; 55(5): 473–484]	isolate MBMD02867	KY432496	1528bp; Huang,C., Sun,Z. and Gao,D.	A revision of the genus Sargassum (Fucales, Phaeophyceae) in the seas of northern China based on morphological and molecular analyses [unpublished]
Sargassum plagiophyllum C.Agardh, 1824	Sargassum stolonifolium	SAP 086286	AB043613	381bp; Stiger,V., Horiguchi,T., Yoshida,T., Coleman,A. and Masuda,M.	Phylogenetic relationships inferred from ITS-2 nrDNA comparisons within the genus Sargassum (Fucales, Phaeophyceae) from the Pacific basin, with an emphasis on the taxonomic subdivision of the genus. [Phycological Research 2003; 51: 1–10]
Sargassum platycarpum Montagne, 1842	Sargassum platycarpum										AF301233	334bp; Phillips,N. and Fredericq,S.	Biogeographic and phylogenetic investigation of the pan-pacific genus Sargassum (Fucales, Phaeophyceae) with respect to the Gulf of Mexico species [Gulf Mex. Sci. 18 (2), 1-11 (2000)]
Sargassum polyceratium Montagne, 1837	Sargassum polyceratium	LAF03947	KM461681	442bp; Camacho,O., Mattio,L., Draisma,S., Fredericq,S. and Diaz-Pulido,G.	Morphological and molecular assessment of Sargassum (Fucales, Phaeophyceae) from Caribbean Colombia, including the proposal of Sargassum giganteum sp. nov., Sargassum schnetteri comb. nov., and Sargassum section Cladophyllum sect. nov. [System. Biodivers. (2015)]	LAF04291	KF437926	434bp; Camacho,O., Mattio,L., Draisma,S., Fredericq,S. and Diaz-Pulido,G.	Morphological and molecular assessment of Sargassum (Fucales, Phaeophyceae) from Caribbean Colombia, including the proposal of Sargassum giganteum sp. nov., Sargassum schnetteri comb. nov., and Sargassum section Cladophyllum sect. nov. [System. Biodivers. (2015)]	LAF03947	KP064356	724bp; Camacho,O., Mattio,L., Draisma,S., Fredericq,S. and Diaz-Pulido,G.	Morphological and molecular assessment of Sargassum (Fucales, Phaeophyceae) from Caribbean Colombia, including the proposal of Sargassum giganteum sp. nov., Sargassum schnetteri comb. nov., and Sargassum section Cladophyllum sect. nov. [System. Biodivers. (2015)]
Sargassum polycystum C.Agardh, 1824	Sargassum polycystum	AD-A87786	JN243810	469bp; Dixon,R.R.M., Huisman,J.M., Buchanan,J., Gurgel,C.F.D. and Spencer,P.	A Morphological and Molecular Study of Austral Sargassum (Fucales, Phaeophyceae) Supports the Recognition of phyllotricha At Genus Level, With Further Additions to the Genus Sargassopsis [J. Phycol. (2012)]	AD-A87786	JN243783	450bp; Dixon,R.R.M., Huisman,J.M., Buchanan,J., Gurgel,C.F.D. and Spencer,P.	A Morphological and Molecular Study of Austral Sargassum (Fucales, Phaeophyceae) Supports the Recognition of phyllotricha At Genus Level, With Further Additions to the Genus Sargassopsis [J. Phycol. (2012)]	IRD1590	EU833472	727bp; Mattio,L., Payri,C.E. and Verlaque,M.	TAXONOMIC REVISION AND GEOGRAPHIC DISTRIBUTION OF THE SUBGENUS SARGASSUM (FUCALES, PHAEOPHYCEAE) IN THE WESTERN AND CENTRAL PACIFIC ISLANDS BASED ON MORPHOLOGICAL AND MOLECULAR ANALYSES(1) [J. Phycol. 45 (5), 1213-1227 (2009)]
Sargassum polyphyllum J.Agardh, 1848	Sargassum polyphyllum	IRD1566	EU833426	441bp; Mattio,L., Payri,C.E. and Verlaque,M.	TAXONOMIC REVISION AND GEOGRAPHIC DISTRIBUTION OF THE SUBGENUS SARGASSUM (FUCALES, PHAEOPHYCEAE) IN THE WESTERN AND CENTRAL PACIFIC ISLANDS BASED ON MORPHOLOGICAL AND MOLECULAR ANALYSES(1) [J. Phycol. 45 (5), 1213-1227 (2009)]	IRD1613	EU833385	434bp; Mattio,L., Payri,C.E. and Verlaque,M.	TAXONOMIC REVISION AND GEOGRAPHIC DISTRIBUTION OF THE SUBGENUS SARGASSUM (FUCALES, PHAEOPHYCEAE) IN THE WESTERN AND CENTRAL PACIFIC ISLANDS BASED ON MORPHOLOGICAL AND MOLECULAR ANALYSES(1) [J. Phycol. 45 (5), 1213-1227 (2009)]	IRD1613	EU833458	735bp; Mattio,L., Payri,C.E. and Verlaque,M.	TAXONOMIC REVISION AND GEOGRAPHIC DISTRIBUTION OF THE SUBGENUS SARGASSUM (FUCALES, PHAEOPHYCEAE) IN THE WESTERN AND CENTRAL PACIFIC ISLANDS BASED ON MORPHOLOGICAL AND MOLECULAR ANALYSES(1) [J. Phycol. 45 (5), 1213-1227 (2009)]
Sargassum polyporum Montagne, 1842	Sargassum polyporum										AF244327	1338bp; Phillips,N.E., Smith,C.M. and Morden,C.W.	Testing systematic concepts of Sargassum (Fucales, Phaeophyceae) using portions of the rbcLS operon [Phycological Res. 53 (1), 1-10 (2005)]
Sargassum portierianum Zanardini, 1858	Sargassum portierianum	BOL44348	KF413704	442bp; Mattio,L., Zubia,M., Loveday,B., Crochelet,E., Duong,N., Payri,C.E., Bhagooli,R. and Bolton,J.J.	Sargassum (Fucales, Phaeophyceae) in Mauritius and Reunion, western Indian Ocean: taxonomic revision and biogeography using hydrodynamic dispersal models [Phycologia 52 (6), 578-594 (2013)]	BOL44348	KF413715	433bp; Mattio,L., Zubia,M., Loveday,B., Crochelet,E., Duong,N., Payri,C.E., Bhagooli,R. and Bolton,J.J.	Sargassum (Fucales, Phaeophyceae) in Mauritius and Reunion, western Indian Ocean: taxonomic revision and biogeography using hydrodynamic dispersal models [Phycologia 52 (6), 578-594 (2013)]	BOL44348	KF413685	599bp; Mattio,L., Zubia,M., Loveday,B., Crochelet,E., Duong,N., Payri,C.E., Bhagooli,R. and Bolton,J.J.	Sargassum (Fucales, Phaeophyceae) in Mauritius and Reunion, western Indian Ocean: taxonomic revision and biogeography using hydrodynamic dispersal models [Phycologia 52 (6), 578-594 (2013)]
Sargassum pteropleuron Grunow, 1868	Sargassum pteropleuron	LAF06917	KM461684	442bp; Camacho,O., Mattio,L., Draisma,S., Fredericq,S. and Diaz-Pulido,G.	Morphological and molecular assessment of Sargassum (Fucales, Phaeophyceae) from Caribbean Colombia, including the proposal of Sargassum giganteum sp. nov., Sargassum schnetteri comb. nov. and Sargassum section Cladophyllum sect. nov. [System. Biodivers. 13 (2), 105-130 (2015)]	LAF06917	KP064346	427bp; Camacho,O., Mattio,L., Draisma,S., Fredericq,S. and Diaz-Pulido,G.	Morphological and molecular assessment of Sargassum (Fucales, Phaeophyceae) from Caribbean Colombia, including the proposal of Sargassum giganteum sp. nov., Sargassum schnetteri comb. nov. and Sargassum section Cladophyllum sect. nov. [System. Biodivers. 13 (2), 105-130 (2015)]	LAF06917	KP064359	719bp; Camacho,O., Mattio,L., Draisma,S., Fredericq,S. and Diaz-Pulido,G.	Morphological and molecular assessment of Sargassum (Fucales, Phaeophyceae) from Caribbean Colombia, including the proposal of Sargassum giganteum sp. nov., Sargassum schnetteri comb. nov. and Sargassum section Cladophyllum sect. nov. [System. Biodivers. 13 (2), 105-130 (2015)]
Sargassum quinhonense Nguyen Huu Dai, 2002	Sargassum quinhonense	SAP 073144	AB043112	565bp; Stiger, Valérie & Horiguchi, Takeo & Yoshida, Tadao & W. Coleman, Annette & Masuda, Michio.	Phylogenetic relationships of Sargassum (Sargassaceae, Phaeophyceae) with reference to a taxonomic revision of the section Phyllocystae based on ITS‐2 nrDNA sequences. [Phycological Research. 48. (2000) 251 - 260.]
Sargassum ringoldianum Harvey, 1860	Sargassum ringoldianum	IRD5221	KF281926	539bp; Dixon,R.R.M., Mattio,L., Huisman,J.M., Payri,C.E., Bolton,J.J. and Gurgel,C.F.D.	North meets south - Taxonomic and biogeographic implications of a phylogenetic assessment of Sargassum subgenera Arthrophycus and Bactrophycus [Phycologia 53, 15-22 (2014)]	GENT-HV2003	KF281988	434bp; Dixon,R.R.M., Mattio,L., Huisman,J.M., Payri,C.E., Bolton,J.J. and Gurgel,C.F.D.	North meets south - Taxonomic and biogeographic implications of a phylogenetic assessment of Sargassum subgenera Arthrophycus and Bactrophycus [Phycologia 53, 15-22 (2014)]	IRD5221	KF281784	597bp; Dixon,R.R.M., Mattio,L., Huisman,J.M., Payri,C.E., Bolton,J.J. and Gurgel,C.F.D.	North meets south - Taxonomic and biogeographic implications of a phylogenetic assessment of Sargassum subgenera Arthrophycus and Bactrophycus [Phycologia 53, 15-22 (2014)]
Sargassum robillardii (Grunow) Mattio, Zubia, Loveday, Crochelet, Duong, Payri, Bhagooli & Bolton, 2013	Sargassum obovatum var. robillardii	MADLYD106	KP720388	442bp; Mattio,L., Bolton,J.J. and Anderson,R.J.	Contribution to the revision of the genus Sargassum (Fucales, Phaeophyceae) in Madagascar using morphological and molecular data (2015) [Cryptogam., Algol. 36 (2), 143-169 (2015)]	MADLYD004	KP720354	434bp; Mattio,L., Bolton,J.J. and Anderson,R.J.	Contribution to the revision of the genus Sargassum (Fucales, Phaeophyceae) in Madagascar using morphological and molecular data (2015) [Cryptogam., Algol. 36 (2), 143-169 (2015)]	MADKS22	KP720417	599bp; Mattio,L., Bolton,J.J. and Anderson,R.J.	Contribution to the revision of the genus Sargassum (Fucales, Phaeophyceae) in Madagascar using morphological and molecular data (2015) [Cryptogam., Algol. 36 (2), 143-169 (2015)]
Sargassum sagamianum Yendo, 1907	Sargassum sagamianum	CNUK PF1033	JF931839	584bp; Sung Mi Cho , Sang Mook Lee , Yong Deok Ko , Lydiane Mattio and Sung Min Boo	Molecular systematic reassessment of Sargassum (Fucales, Phaeophyceae) in Korea using four gene regions [Botanica Marina 2012; 55(5): 473–484]	CNUK PF1033	JF931761	686bp;Sung Mi Cho , Sang Mook Lee , Yong Deok Ko , Lydiane Mattio and Sung Min Boo	Molecular systematic reassessment of Sargassum (Fucales, Phaeophyceae) in Korea using four gene regions [Botanica Marina 2012; 55(5): 473–484]	CNUK PF1033	JF931709	1076bp; Cho,S.M. and Boo,S.M.	Molecular phylogeny of the genus Sargassum (Fucales, Phaeophyceae) [unpublished]
Sargassum scabridum J.D.Hooker & Harvey, 1845	Sargassum scabridum	WELT-A28412	FJ170457	444bp; Mattio,L. and Payri,C.E.	TAXONOMIC REVISION OF SARGASSUM SPECIES (FUCALES, PHAEOPHYCEAE) FROM NEW CALEDONIA BASED ON MORPHOLOGICAL AND MOLECULAR ANALYSES(1) [J. Phycol. 45 (6), 1374-1388 (2009)]	WELT-A28416	FJ170419	434bp; Mattio,L. and Payri,C.E.	TAXONOMIC REVISION OF SARGASSUM SPECIES (FUCALES, PHAEOPHYCEAE) FROM NEW CALEDONIA BASED ON MORPHOLOGICAL AND MOLECULAR ANALYSES(1) [J. Phycol. 45 (6), 1374-1388 (2009)]	WELT-A28412	FJ170394	735bp; Mattio,L. and Payri,C.E.	TAXONOMIC REVISION OF SARGASSUM SPECIES (FUCALES, PHAEOPHYCEAE) FROM NEW CALEDONIA BASED ON MORPHOLOGICAL AND MOLECULAR ANALYSES(1) [J. Phycol. 45 (6), 1374-1388 (2009)]
Sargassum schnetteri (Bula-Meyer) Camacho, Mattio & Diaz-Pulido, 2014	Sargassum schnetteri	LAF04287A	KF437950	442bp; Camacho,O., Mattio,L., Draisma,S., Fredericq,S. and Diaz-Pulido,G.	Morphological and molecular assessment of Sargassum (Fucales, Phaeophyceae) from Caribbean Colombia, including the proposal of Sargassum giganteum sp. nov., Sargassum schnetteri comb. nov. and Sargassum section Cladophyllum sect. nov. [System. Biodivers. 13 (2), 105-130 (2015)]	LAF06612	KF437931	434bp; Camacho,O., Mattio,L., Draisma,S., Fredericq,S. and Diaz-Pulido,G.	Morphological and molecular assessment of Sargassum (Fucales, Phaeophyceae) from Caribbean Colombia, including the proposal of Sargassum giganteum sp. nov., Sargassum schnetteri comb. nov. and Sargassum section Cladophyllum sect. nov. [System. Biodivers. 13 (2), 105-130 (2015)]	LAF04287A	KF437963	594bp; Camacho,O., Mattio,L., Draisma,S., Fredericq,S. and Diaz-Pulido,G.	Morphological and molecular assessment of Sargassum (Fucales, Phaeophyceae) from Caribbean Colombia, including the proposal of Sargassum giganteum sp. nov., Sargassum schnetteri comb. nov. and Sargassum section Cladophyllum sect. nov. [System. Biodivers. 13 (2), 105-130 (2015)]
Sargassum serratifolium (C.Agardh) C.Agardh, 1820	Sargassum serratifolium	CNUK PF1439	JF931842	584bp; Sung Mi Cho , Sang Mook Lee , Yong Deok Ko , Lydiane Mattio and Sung Min Boo	Molecular systematic reassessment of Sargassum (Fucales, Phaeophyceae) in Korea using four gene regions [Botanica Marina 2012; 55(5): 473–484]	CNUK PF1439	JF931764	686bp; Sung Mi Cho , Sang Mook Lee , Yong Deok Ko , Lydiane Mattio and Sung Min Boo	Molecular systematic reassessment of Sargassum (Fucales, Phaeophyceae) in Korea using four gene regions [Botanica Marina 2012; 55(5): 473–484]	clone N10	FJ710134	585bp; Lee,S.-R., Oak,J.H., Keum,Y.-S., Lee,J.A. and Chung,I.K.	Utility of rbcS gene as a novel target DNA region for brown algal molecular systematics [Phycological Res. 59 (1), 34-41 (2011)]
Sargassum siliquastrum (Mertens ex Turner) C.Agardh, 1820	Sargassum siliquastrum	CNUK PF1423	JF931843	584bp; Sung Mi Cho , Sang Mook Lee , Yong Deok Ko , Lydiane Mattio and Sung Min Boo	Molecular systematic reassessment of Sargassum (Fucales, Phaeophyceae) in Korea using four gene regions [Botanica Marina 2012; 55(5): 473–484]	CNUK PF1423	JF931765	686bp; Sung Mi Cho , Sang Mook Lee , Yong Deok Ko , Lydiane Mattio and Sung Min Boo	Molecular systematic reassessment of Sargassum (Fucales, Phaeophyceae) in Korea using four gene regions [Botanica Marina 2012; 55(5): 473–484]	isolate MBMD04273	KY432493	1528bp; Huang,C., Sun,Z. and Gao,D.	A revision of the genus Sargassum (Fucales, Phaeophyceae) in the seas of northern China based on morphological and molecular analyses [unpublished]
Sargassum siliquosum J.Agardh, 1848	Sargassum siliquosum										AF244345	560bp; Phillips,N.E., Smith,C.M. and Morden,C.W.	Testing systematic concepts of Sargassum (Fucales, Phaeophyceae) using portions of the rbcLS operon [Phycological Res. 53 (1), 1-10 (2005)]
Sargassum sinclairii J.D.Hooker & Harvey, 1845	Sargassum sinclairii	WELT-A28414	FJ170459	541bp; Mattio,L. and Payri,C.E.	TAXONOMIC REVISION OF SARGASSUM SPECIES (FUCALES, PHAEOPHYCEAE) FROM NEW CALEDONIA BASED ON MORPHOLOGICAL AND MOLECULAR ANALYSES(1) [J. Phycol. 45 (6), 1374-1388 (2009)]	SGAD1016	KF281971	406bp; Dixon,R.R.M., Mattio,L., Huisman,J.M., Payri,C.E., Bolton,J.J. and Gurgel,C.F.D.	North meets south - Taxonomic and biogeographic implications of a phylogenetic assessment of Sargassum subgenera Arthrophycus and Bactrophycus [Phycologia 53, 15-22 (2014)]	WELT-A28415	FJ170395	735bp; Mattio,L. and Payri,C.E.	TAXONOMIC REVISION OF SARGASSUM SPECIES (FUCALES, PHAEOPHYCEAE) FROM NEW CALEDONIA BASED ON MORPHOLOGICAL AND MOLECULAR ANALYSES(1) [J. Phycol. 45 (6), 1374-1388 (2009)]
Sargassum sinicola Setchell & N.L.Gardner, 1924	Sargassum sinicola	strain BCE22	JX560124	487bp; Andrade-Sorcia,G., Riosmena-Rodriguez,R., Boo,G.H., Lee,K.M. and Boo,S.M.	Systematic reassessment of Sargassum (Fucales, Phaeophyceae) species from the Gulf of California, Mexico (Phytotaxa 183 (4): 201–223)	strain 2PGPS2	JX560121	651bp; Andrade-Sorcia,G., Riosmena-Rodriguez,R., Boo,G.H., Lee,K.M. and Boo,S.M.	Systematic reassessment of Sargassum (Fucales, Phaeophyceae) species from the Gulf of California, Mexico (Phytotaxa 183 (4): 201–223)	haplotype NP207	AY518393	813bp; Phillips,N.E., Smith,C.M. and Morden,C.W.	Testing systematic concepts of Sargassum (Fucales, Phaeophyceae) using portions of the rbcLS operon [Phycological Res. 53 (1), 1-10 (2005)]
Sargassum spinuligerum Sonder, 1845	Sargassum spinuligerum	AD-A88645	JN243812	586bp; Dixon,R.R.M., Huisman,J.M., Buchanan,J., Gurgel,C.F.D. and Spencer,P.	A Morphological and Molecular Study of Austral Sargassum (Fucales, Phaeophyceae) Supports the Recognition of phyllotricha At Genus Level, With Further Additions to the Genus Sargassopsis [J. Phycol. (2012)]	AD-A88645	JN243785	489bp; Dixon,R.R.M., Huisman,J.M., Buchanan,J., Gurgel,C.F.D. and Spencer,P.	A Morphological and Molecular Study of Austral Sargassum (Fucales, Phaeophyceae) Supports the Recognition of phyllotricha At Genus Level, With Further Additions to the Genus Sargassopsis [J. Phycol. (2012)]	IRD3972	FJ170397	735bp; Mattio,L. and Payri,C.E.	TAXONOMIC REVISION OF SARGASSUM SPECIES (FUCALES, PHAEOPHYCEAE) FROM NEW CALEDONIA BASED ON MORPHOLOGICAL AND MOLECULAR ANALYSES(1) [J. Phycol. 45 (6), 1374-1388 (2009)]
Sargassum swartzii C.Agardh, 1820	Sargassum swartzii	IRD1532	EU882254	445bp; Mattio,L., Payri,C.E., Verlaque,M. and de Reviers,B.	Taxonomic revision of Sargassum sect. Acanthocarpicae (Fucales, Phaeophyceae) [Taxon 59 (3), 896-904 (2010)]	IRD1532	KF413706	434bp; Mattio,L., Zubia,M., Loveday,B., Crochelet,E., Duong,N., Payri,C.E., Bhagooli,R. and Bolton,J.J.	Sargassum (Fucales, Phaeophyceae) in Mauritius and Reunion, western Indian Ocean: taxonomic revision and biogeography using hydrodynamic dispersal models [Phycologia 52 (6), 578-594 (2013)]	IRD3912	EU882264	730bp; Mattio,L., Payri,C.E., Verlaque,M. and de Reviers,B.	Taxonomic revision of Sargassum sect. Acanthocarpicae (Fucales, Phaeophyceae) [Taxon 59 (3), 896-904 (2010)]
Sargassum thunbergii (Mertens ex Roth) Kuntze, 1880	Sargassum thunbergii	IRD5223	KF281946	538bp; Dixon,R.R.M., Mattio,L., Huisman,J.M., Payri,C.E., Bolton,J.J. and Gurgel,C.F.D.	North meets south - Taxonomic and biogeographic implications of a phylogenetic assessment of Sargassum subgenera Arthrophycus and Bactrophycus [Phycologia 53, 15-22 (2014)]	IRD5223	KF281994	419bp; Dixon,R.R.M., Mattio,L., Huisman,J.M., Payri,C.E., Bolton,J.J. and Gurgel,C.F.D.	North meets south - Taxonomic and biogeographic implications of a phylogenetic assessment of Sargassum subgenera Arthrophycus and Bactrophycus [Phycologia 53, 15-22 (2014)]	IRD5241	KF281785	597bp; Dixon,R.R.M., Mattio,L., Huisman,J.M., Payri,C.E., Bolton,J.J. and Gurgel,C.F.D.	North meets south - Taxonomic and biogeographic implications of a phylogenetic assessment of Sargassum subgenera Arthrophycus and Bactrophycus [Phycologia 53, 15-22 (2014)]
Sargassum trichophyllum (Kützing) Kuntze 1880	Sargassum trichophyllum	SAP 084948	AB043568	584bp; Stiger,V., Horiguchi,T., Yoshida,T., Coleman,A. and Masuda,M.	Phylogenetic relationships within the genus Sargassum (Fucales, Phaeophyceae), inferred from ITS-2 nrDNA comparisons, with an emphasis on the taxonomic subdivision of the genus.
Sargassum tristichum Sonder, 1845	Sargassum tristichum	AD-A92164	KF281913	504bp; Dixon,R.R.M., Mattio,L., Huisman,J.M., Payri,C.E., Bolton,J.J. and Gurgel,C.F.D.	North meets south - Taxonomic and biogeographic implications of a phylogenetic assessment of Sargassum subgenera Arthrophycus and Bactrophycus [Phycologia 53, 15-22 (2014)]	AD-A92164	KF281968	449bp; Dixon,R.R.M., Mattio,L., Huisman,J.M., Payri,C.E., Bolton,J.J. and Gurgel,C.F.D.	North meets south - Taxonomic and biogeographic implications of a phylogenetic assessment of Sargassum subgenera Arthrophycus and Bactrophycus [Phycologia 53, 15-22 (2014)]	AD-A92164	KF281771	733bp; Dixon,R.R.M., Mattio,L., Huisman,J.M., Payri,C.E., Bolton,J.J. and Gurgel,C.F.D.	North meets south - Taxonomic and biogeographic implications of a phylogenetic assessment of Sargassum subgenera Arthrophycus and Bactrophycus [Phycologia 53, 15-22 (2014)]
Sargassum turbinarioides Grunow, 1915	Sargassum turbinarioides	IRD1604	EU882256	446bp; Mattio,L., Payri,C.E., Verlaque,M. and de Reviers,B.	Taxonomic revision of Sargassum sect. Acanthocarpicae (Fucales, Phaeophyceae) [Taxon 59 (3), 896-904 (2010)]	IRD1604	EU882245	434bp; Mattio,L., Payri,C.E., Verlaque,M. and de Reviers,B.	Taxonomic revision of Sargassum sect. Acanthocarpicae (Fucales, Phaeophyceae) [Taxon 59 (3), 896-904 (2010)]	IRD1604	EU882265	735bp; Mattio,L., Payri,C.E., Verlaque,M. and de Reviers,B.	Taxonomic revision of Sargassum sect. Acanthocarpicae (Fucales, Phaeophyceae) [Taxon 59 (3), 896-904 (2010)]
Sargassum ulixei G.Andrade-Sorcia & S.M.Boo, 2014	Sargassum lapazeanum strain 1PGPS4 Sargassum sp. GAS-2013 strain PF1314	strain 1PGPS4	JX560127	487 bp; Andrade-Sorcia,G., Riosmena-Rodriguez,R., Boo,G.H., Lee,K.M. and Boo,S.M.	Morphological reassessment and molecular assessment of sargassum species from the gulf of california, Mexico (2014)	GAS-2013 strain PF1314	JX560114	641 bp; Andrade-Sorcia,G., Riosmena-Rodriguez,R., Boo,G.H., Lee,K.M. and Boo,S.M.	Morphological reassessment and molecular assessment of sargassum species from the gulf of california, Mexico (2014)
Sargassum vachellianum Greville, 1848	Sargassum vachellianum		KJ855998	1427bp; Bi,Y., Zhou,Z. and Yang,X.	The phylogenetic affinities of Sargassum vachellianum (Fucales, Phaeophyceae) as determined from ITS Sequences (unpublished)						JN935057	1677bp; Bi,Y., Yang,X. and Zhou,Z.	Assessment of three markers as potential barcodes for identifying Sargassum species (Phaeophyceae, Fucales) in China (unpublished)
Sargassum vestitum (R.Brown ex Turner) C.Agardh, 1820	Sargassum vestitum	AD-A87746	JN243815	665bp; Dixon,R.R.M., Huisman,J.M., Buchanan,J., Gurgel,C.F.D. and Spencer,P.	A Morphological and Molecular Study of Austral Sargassum (Fucales, Phaeophyceae) Supports the Recognition of phyllotricha At Genus Level, With Further Additions to the Genus Sargassopsis [J. Phycol. (2012)]	AD-A87746	JN243787	489bp; Dixon,R.R.M., Huisman,J.M., Buchanan,J., Gurgel,C.F.D. and Spencer,P.	A Morphological and Molecular Study of Austral Sargassum (Fucales, Phaeophyceae) Supports the Recognition of phyllotricha At Genus Level, With Further Additions to the Genus Sargassopsis [J. Phycol. (2012)]	AD-A87746	JN243853	714bp; Dixon,R.R.M., Huisman,J.M., Buchanan,J., Gurgel,C.F.D. and Spencer,P.	A Morphological and Molecular Study of Austral Sargassum (Fucales, Phaeophyceae) Supports the Recognition of phyllotricha At Genus Level, With Further Additions to the Genus Sargassopsis [J. Phycol. (2012)]
Sargassum vigorosum P.C.Silva, 1996 nom. Illeg.	Sargassum vigorosum	PERTH 08404178	KF281910	539bp; Dixon,R.R.M., Mattio,L., Huisman,J.M., Payri,C.E., Bolton,J.J. and Gurgel,C.F.D.	North meets south - Taxonomic and biogeographic implications of a phylogenetic assessment of Sargassum subgenera Arthrophycus and Bactrophycus [Phycologia 53, 15-22 (2014)]	PERTH 08404178	KF281965	449bp; Dixon,R.R.M., Mattio,L., Huisman,J.M., Payri,C.E., Bolton,J.J. and Gurgel,C.F.D.	North meets south - Taxonomic and biogeographic implications of a phylogenetic assessment of Sargassum subgenera Arthrophycus and Bactrophycus [Phycologia 53, 15-22 (2014)]	PERTH 08404178	KF281768	569bp; Dixon,R.R.M., Mattio,L., Huisman,J.M., Payri,C.E., Bolton,J.J. and Gurgel,C.F.D.	North meets south - Taxonomic and biogeographic implications of a phylogenetic assessment of Sargassum subgenera Arthrophycus and Bactrophycus [Phycologia 53, 15-22 (2014)]
Sargassum vulgare C.Agardh, 1820 nom. Illeg.	Sargassum vulgare	SZNPattiS-Ca1	KJ572479	587bp; Chiarore,A. and Patti,F.P.	Morphological and genetic diversity of Fucales (unpublished)	SZNPattiS-LA1	KJ572491	489bp; Chiarore,A. and Patti,F.P.	Morphological and genetic diversity of Fucales (unpublished)		AY590502	807bp; Phillips,N.E., Smith,C.M. and Morden,C.W.	Testing systematic concepts of Sargassum (Fucales, Phaeophyceae) using portions of the rbcLS operon [Phycological Res. 53 (1), 1-10 (2005)]
Sargassum yamadae Yoshida & T.Konno, 1983	Sargassum yamadae	CNUK PF1356	JF931847	584bp; Sung Mi Cho , Sang Mook Lee , Yong Deok Ko , Lydiane Mattio and Sung Min Boo	Molecular systematic reassessment of Sargassum (Fucales, Phaeophyceae) in Korea using four gene regions [Botanica Marina 2012; 55(5): 473–484]	CNUK PF1430	JF931768	652bp; Sung Mi Cho , Sang Mook Lee , Yong Deok Ko , Lydiane Mattio and Sung Min Boo	Molecular systematic reassessment of Sargassum (Fucales, Phaeophyceae) in Korea using four gene regions [Botanica Marina 2012; 55(5): 473–484]	CNUK PF1448	JF931717	1076bp; Cho,S.M. and Boo,S.M.	Molecular phylogeny of the genus Sargassum (Fucales, Phaeophyceae) [unpublished]
Sargassum yamamotoi Yoshida, 1983	Sargassum yamamotoi	SAP 073145	AB043107	639bp; Stiger, V., Horiguchi, T., Yoshida, T., Coleman, A.W. & Masuda, M.	Phylogenetic relationships within the genus Sargassum (Fucales, Phaeophyceae), inferred from it ITS nrDNA, with an emphasis on the taxonomic revision of the genus. Phycological Research 2003 51(1): 1-10.
Sargassum yendoi Okamura & Yamada, 1938	Sargassum yendoi	CNUK PF1032	JF931864	490bp;Sung Mi Cho , Sang Mook Lee , Yong Deok Ko , Lydiane Mattio and Sung Min Boo	Molecular systematic reassessment of Sargassum (Fucales, Phaeophyceae) in Korea using four gene regions [Botanica Marina 2012; 55(5): 473–484]	CNUK PF1032	JF931771	637bp; Sung Mi Cho , Sang Mook Lee , Yong Deok Ko , Lydiane Mattio and Sung Min Boo	Molecular systematic reassessment of Sargassum (Fucales, Phaeophyceae) in Korea using four gene regions [Botanica Marina 2012; 55(5): 473–484]	Isolate MBMD02875	KY432500	1528bp; Huang,C., Sun,Z. and Gao,D.	A revision of the genus Sargassum (Fucales, Phaeophyceae) in the seas of northern China based on morphological and molecular analyses [unpublished]
Sargassum yezoense (Yamada) Yoshida & T.Konno, 1983	Sargassum yezoense	CNUK PF1354	JF931850	584bp; Sung Mi Cho , Sang Mook Lee , Yong Deok Ko , Lydiane Mattio and Sung Min Boo	Molecular systematic reassessment of Sargassum (Fucales, Phaeophyceae) in Korea using four gene regions [Botanica Marina 2012; 55(5): 473–484]	CNUK PF1444	JF931774	686bp; Sung Mi Cho , Sang Mook Lee , Yong Deok Ko , Lydiane Mattio and Sung Min Boo	Molecular systematic reassessment of Sargassum (Fucales, Phaeophyceae) in Korea using four gene regions [Botanica Marina 2012; 55(5): 473–484]		FJ710138	585bp; Lee,S.-R., Oak,J.H., Keum,Y.-S., Lee,J.A. and Chung,I.K.	Utility of rbcS gene as a novel target DNA region for brown algal molecular systematics [Phycological Res. 59 (1), 34-41 (2011)]
Sargassum zhangii C.K.Tseng & Lu Baoren, 1999	Sargassum zhangii		JQ807795	1492bp; Yu,S., Zhang,H. and Duan,D.	Taxonomic revision of the family Sargassaceae (Phaeophyceae) on the basis of molecular phylogenetic analysis (unpublished)						JQ807791	1492bp; Yu,S., Zhang,H. and Duan,D.	Taxonomic revision of the family Sargassaceae (Phaeophyceae) on the basis of molecular phylogenetic analysis (unpublished)
Sargassum sp. Mattio, Payri & Verlaque 2009	Sargassum sp.	IRD1634	EU833457.1	462bp; Mattio,L., Payri,C.E. and Verlaque,M.	TAXONOMIC REVISION AND GEOGRAPHIC DISTRIBUTION OF THE SUBGENUS SARGASSUM (FUCALES, PHAEOPHYCEAE) IN THE WESTERN AND CENTRAL PACIFIC ISLANDS BASED ON MORPHOLOGICAL AND MOLECULAR ANALYSES(1) [J. Phycol. 45 (5), 1213-1227 (2009)]	IRD1634	EU833414.1	434bp; Mattio,L., Payri,C.E. and Verlaque,M.	TAXONOMIC REVISION AND GEOGRAPHIC DISTRIBUTION OF THE SUBGENUS SARGASSUM (FUCALES, PHAEOPHYCEAE) IN THE WESTERN AND CENTRAL PACIFIC ISLANDS BASED ON MORPHOLOGICAL AND MOLECULAR ANALYSES(1) [J. Phycol. 45 (5), 1213-1227 (2009)]	IRD1634	EU833473.1	730bp; Mattio,L., Payri,C.E. and Verlaque,M.	TAXONOMIC REVISION AND GEOGRAPHIC DISTRIBUTION OF THE SUBGENUS SARGASSUM (FUCALES, PHAEOPHYCEAE) IN THE WESTERN AND CENTRAL PACIFIC ISLANDS BASED ON MORPHOLOGICAL AND MOLECULAR ANALYSES(1) [J. Phycol. 45 (5), 1213-1227 (2009)]
