# Supplementary material for: Historical biogeography of the widespread macroalga Sargassum (Fucales, Phaeophyceae)
Source: J Phycol. 2019 Dec 15;56(2):300–9. doi: 10.1111/jpy.12945 (PMC7187439; doi:10.1111/jpy.12945)
Supplement: Supplementary file 5 — Table S5. Sources of species taxonomy, adapted from AlgaeBase. [file JPY-56-300-s005.xlsx]

## Sheet: Sheet1
Table S5. Sources of species taxonomy, adapted from AlgaeBase
Species	Primary source for taxonomy	Synonyms
Sargassum acinarium (Linnaeus) Setchell, 1933	Sargassum acinarium (Linnaeus) Setchell 1933: 208, pl. 39 Published in: Setchell, W.A. & Gardner, N.L. (1924). New marine algae from the Gulf of California. Proceeding of the California Academy of Science, Series 4 12: 695-949, 77 plates.	Homotypic Synonym(s) Fucus acinarius Linnaeus 1753 Heterotypic Synonym(s) Sargassum linifolium f. gibraltica Grunow Fucus acinaria S.G.Gmelin 1768 Fucus linariifolius Turner 1807 Fucus linifolius Turner 1811 Sargassum linifolium C.Agardh 1820 Sargassum vulgare var. linifolium (C.Agardh) Zanardini 1840
Sargassum agardhianum Farlow, 1889	Sargassum agardhianum Farlow in J.Agardh 1889: 93 Published in: Agardh, J.G. (1889). Species Sargassorum Australiae descriptae et dispositae. Accedunt de singulis partibus Sargassorum, earumque differentiis morphologicis in diversis speciebus observationes nonnullae; nec non dispositionis specierum omnium generis, his differentiis fundatae, periculum. Öfversigt af Konglige Vetenskaps-Adademiens F…	no synonyms
Sargassum alternato-pinnatum Yamada 1942	Sargassum alternato-pinnatum Yamada 1942: 559, figs 28, 29 Published in: Yamada, Y. (1942). [Notes on Sargassum from the southern parts of Japan, III]. Journal of Japanese Botany 18: 553-562.	Heterotypic Synonym(s) Sargassum asymmetricum Yamada 1942
Sargassum ammophilum Yoshida & T.Konno 1982	Sargassum ammophilum Yoshida & T.Konno 1982: 289, figs 1-11 Published in: Konno, T. & Yoshida, T. (1982). Observations on Sargassum ammophilum Yoshida et T. Konno, sp. nov. (Phaeophyta, Fucales). Japanese Journal of Botany 57: 289-295.	no synonyms
Sargassum aquifolium (Turner) C.Agardh 1820	Sargassum aquifolium (Turner) C.Agardh 1820: 12 Published in: Agardh, C.A. (1820 '1821'). Species algarum rite cognitae, cum synonymis, differentiis specificis et descriptionibus succinctis. Volumen primum. Pars prima. pp. [i-iv], [1]-168. Lundae [Lund]: ex officina Berlingiana.	Homotypic Synonym(s) Fucus aquifolius Turner 1807 Heterotypic Synonym(s) Sargassum heterocystum Montagne 1842 Sargassum crassifolium J.Agardh 1848 Sargassum echinocarpum J.Agardh 1848 Sargassum binderi Sonder ex J.Agardh 1848 Sargassum oocyste J.Agardh 1848 Sargassum biserrula J.Agardh 1848 Sargassum echinocarpum Greville 1848 Sargassum odontocarpum Sonder 1871 Sargassum echinocarpum var. vitiens…
Sargassum autumnale Yoshida 1983	Sargassum autumnale Yoshida 1983: 203-205, figs 71-73 Published in: Yoshida, T. (1983). Japanese species of Sargassum subgenus Bactrophycus (Phaeophyta, Fucales). Journal of the Faculty of Science, Hokkaido University, Series V (Botany) 13: 99-246, 99 figs.	no synonyms
Sargassum baccularia (Mertens) C.Agardh, 1824	Sargassum baccularia (Mertens) C.Agardh 1824: 304 Published in: Agardh, C.A. (1824). Systema algarum. pp. [i]-xxxvii, [1]-312. Lundae [Lund]: Literis Berlingianis [Berling].	Homotypic Synonym(s) Fucus baccularia Mertens 1819
Sargassum boreale Yoshida & Horiguchi, 2000	Sargassum boreale Yoshida & Horiguchi in Yoshida et al. 2000: 126, figs 1-4 Published in: Yoshida, T., Stiger, V. & Horiguchi, T. (2000). Sargassum boreale sp. nov. (Fucales, Phaeophyceae) from Hokkaido, Japan. Phycological Research 48: 125-132.	no synonyms
Sargassum brandegeei Setchell & N.L.Gardner, 1924	Sargassum brandegeei Setchell & N.L.Gardner 1924: 736, pl. 21: fig. 79 Published in: Setchell, W.A. & Gardner, N.L. (1924). New marine algae from the Gulf of California. Proceeding of the California Academy of Science, Series 4 12: 695-949, 77 plates.	no synonyms
Sargassum buxifolium (Chauvin) M.J.Wynne, 2011	Sargassum buxifolium (Chauvin) M.J.Wynne 2011: 110 Published in: Wynne, M.J. (2011). A checklist of benthic marine algae of the tropical and subtropical western Atlantic: third revision. Nova Hedwigia Beihefte 140: [1] 7-166.	Homotypic Synonym(s) Sargassum hystrix var. buxifolium Chauvin 1848
Sargassum carpophyllum J.Agardh, 1848	Sargassum carpophyllum J.Agardh 1848: 304 Published in: Agardh, J.G. (1848). Species genera et ordines algarum, seu descriptiones succinctae specierum, generum et ordinum, quibus algarum regnum constituitur. Volumen Primum. Algas fucoideas complectens. pp. [i-vi], [i]-viii, [1]-363. Lundae [Lund]: C.W.K. Gleerup.	Heterotypic Synonym(s) Sargassum flavicans var. moretonense Grunow 1888 Sargassum flavicans var. moretonensis f. glaucophylla Grunow 1915 Taxonomic notes Stiger et al. (2003: 8) note that S. carpophyllum has been traditionally included in the section Zygocarpicae but the results of their studies show that it should be positioned at the base of the Malacocarpicae. According to Matteo et al. (2010:…
Sargassum cinereum J.Agardh 1848	Sargassum cinereum J.Agardh 1848: 305 Published in: Agardh, J.G. (1848). Species genera et ordines algarum, seu descriptiones succinctae specierum, generum et ordinum, quibus algarum regnum constituitur. Volumen Primum. Algas fucoideas complectens. pp. [i-vi], [i]-viii, [1]-363. Lundae [Lund]: C.W.K. Gleerup.	no synonyms
Sargassum confusum C.Agardh 1824	Sargassum confusum C.Agardh 1824: 301 Published in: Agardh, C.A. (1824). Systema algarum. pp. [i]-xxxvii, [1]-312. Lundae [Lund]: Literis Berlingianis [Berling].	Heterotypic Synonym(s) Sargassum expansum J.Agardh 1896 Sargassum validum J.Agardh 1896 Sargassum confusum f. validum (J.Agardh) Yendo 1905 Sargassum turneri Yendo 1916
Sargassum coreanum J.Agardh, 1889	Sargassum coreanum J.Agardh 1889: 58 Published in: Agardh, J.G. (1889). Species Sargassorum Australiae descriptae et dispositae. Accedunt de singulis partibus Sargassorum, earumque differentiis morphologicis in diversis speciebus observationes nonnullae; nec non dispositionis specierum omnium generis, his differentiis fundatae, periculum. Öfversigt af Konglige Vetenskaps-Adademiens Förhandlingar,…	Homotypic Synonym(s) Sargassum ringgoldianum subsp. coreanum (J.Agardh) Yoshida 1983
Sargassum cymosum C.Agardh 1820	Sargassum cymosum C.Agardh 1820: 20 Published in: Agardh, C.A. (1820 '1821'). Species algarum rite cognitae, cum synonymis, differentiis specificis et descriptionibus succinctis. Volumen primum. Pars prima. pp. [i-iv], [1]-168. Lundae [Lund]: ex officina Berlingiana.	no synonyms
Sargassum obovatum Harvey 1834	Sargassum obovatum Harvey 1834: 148 Published in: Harvey, W.H. (1834). Notice of a collection of algae, communicated to Dr. Hooker by the late Mrs. Charles Telfair, from "Cap Malheureux", in the Mauritius; with descriptions of some new and little known species. Journal of Botany [Hooker] 1: 147-157, pls CXXV, CXXVI.	no synonyms
Sargassum denticarpum T.Ajisaka, 1994	Sargassum denticarpum Ajisaka in Ajisaka, Huynh & Nguyen 1994: 394, figs 2-10 Published in: Ajisaka, T., Huynh, Q.N. & Nguyen, H.D. (1994). Sargassum denticarpum Ajisaka sp. nov. and S. longifructum Tseng et Lu; two zygocarpic species of Sargassum (Phaeophya) from Vietnam. Japanese Journal of Phycology 42: 393-400.	no synonyms
Sargassum elegans Suhr, 1840	Sargassum elegans Suhr 1840: 257 Published in: Suhr, J.N. von (1840). Beiträge zur Algenkunde. Flora 23: 257-265, 273-282, 289-298.	no synonyms
Sargassum fallax Sonder, 1845	Sargassum fallax Sonder 1845: 52 Published in: Sonder, G. (1845). Nova algarum genera et species, quas in itinere ad oras occidentales Novae Hollandiae, collegit L. Priess, Ph. Dr. Botanische Zeitung 3: 49-57.	Homotypic Synonym(s) Blossevillea fallax (Sonder) Kützing 1849 Heterotypic Synonym(s) Sargassum bracteolosum J.Agardh 1889 Taxonomic notes Phyllotricha? According to Cho et al. (2012: 479), the GenBank sequences of S. fallax from Australia, previously classified as S. subgen. Arthrophycus, nested within the clade of S. subgen. Bactrophycus. - (20 Feb 2013) - Wendy Guiry
Sargassum filipendula C.Agardh, 1824	Sargassum filipendula C.Agardh 1824: 300 Published in: Agardh, C.A. (1824). Systema algarum. pp. [i]-xxxvii, [1]-312. Lundae [Lund]: Literis Berlingianis [Berling].	Heterotypic Synonym(s) Sargassum affine J.Agardh Sargassum filipendula f. subcirerea Grunow 1916
Sargassum fluitans (Børgesen) Børgesen, 1914	Sargassum fluitans (Børgesen) Børgesen 1914: 66, footnote Published in: Børgesen, F. (1914). The marine algae of the Danish West Indies. Part 2. Phaeophyceae. Dansk Botanisk Arkiv 2(2): 1-68, 44 figs.	Homotypic Synonym(s) Sargassum hystrix var. fluitans Børgesen 1914 Heterotypic Synonym(s) Fucus baccifer var. oblongifolius Turner 1807
Sargassum fulvellum (Turner) C.Agardh, 1820	Sargassum fulvellum (Turner) C.Agardh 1820: 34 Published in: Agardh, C.A. (1820 '1821'). Species algarum rite cognitae, cum synonymis, differentiis specificis et descriptionibus succinctis. Volumen primum. Pars prima. pp. [i-iv], [1]-168. Lundae [Lund]: ex officina Berlingiana.	Homotypic Synonym(s) Fucus fulvellus Turner 1808 Spongocarpus fulvellus (Turner) Kützing 1849 Heterotypic Synonym(s) Fucus biserratus Thunberg 1815 Sargassum enerve C.Agardh 1820 Spongocarpus enervus Kützing 1843 Sargassum mertensii Endlicher 1843 Sargassum fulvellum var. wilkesii Grunow 1915
Sargassum fusiforme (Harvey) Setchell, 1931	Sargassum fusiforme (Harvey) Setchell 1931: 248 Published in: Setchell, W.A. (1931). Hong Kong seaweeds, II. Hong Kong Naturalist 2: 237-253, 41 figs.	Homotypic Synonym(s) Cystophyllum fusiforme Harvey 1860 Turbinaria fusiformis (Harvey) Yendo 1907 Hizikia fusiformis (Harvey) Okamura 1932
Sargassum giganteifolium Yamada, 1925	Sargassum giganteifolium Yamada in Okamura 1925: 105, pl. CCXXX Published in: Okamura, K. (1925). Icones of Japanese algae. Vol. V pp. 69-116, Plates CCXVI-CCXXX. Tokyo: published by the author.	no synonyms
Sargassum giganteum O.Camacho & G.Diaz-Pulido, 2014	Sargassum giganteum O.Camacho & G.Diaz-Pulido in Camacho et al. 2015: 122, figs 28-31 Published in: Camacho, O., Mattio, L., Draisma, S., Fredericq, S. & Diaz-Pulido, G. (2014). Morphological and molecular assessment of Sargassum (Fucales, Phaeophyceae) from Caribbean Colombia, including the proposal of Sargassum giganteum sp. nov., Sargassum schnetteri comb. nov. and Sargassum section Cladophyll…	no synonyms
Sargassum glaucescens J.Agardh, 1848	Sargassum glaucescens J.Agardh 1848: 306 Published in: Agardh, J.G. (1848). Species genera et ordines algarum, seu descriptiones succinctae specierum, generum et ordinum, quibus algarum regnum constituitur. Volumen Primum. Algas fucoideas complectens. pp. [i-vi], [i]-viii, [1]-363. Lundae [Lund]: C.W.K. Gleerup.	Heterotypic Synonym(s) Sargassum ornatum Greville 1848 Sargassum debile Greville 1849
Sargassum hemiphyllum (Turner) C.Agardh, 1820	Sargassum hemiphyllum (Turner) C.Agardh 1820: 39 Published in: Agardh, C.A. (1820 '1821'). Species algarum rite cognitae, cum synonymis, differentiis specificis et descriptionibus succinctis. Volumen primum. Pars prima. pp. [i-iv], [1]-168. Lundae [Lund]: ex officina Berlingiana.	Homotypic Synonym(s) Fucus hemiphyllus Turner 1811 Spongocarpus hemiphyllus (Turner) Kützing 1849 Heterotypic Synonym(s) Sargassum henslowii Greville 1848 Sargassum hemiphyllum var. micromerum J.Agardh 1889 Sargassum micromerum (J.Agardh) J.Agardh 1896 Sargassum hemiphyllum var. anisophyllum Grunow 1915 Sargassum hemiphyllum var. anisophyllum f. edentatum Grunow 1915
Sargassum henslowianum C.Agardh, 1848	Sargassum henslowianum C.Agardh 1848: 315 Published in: Agardh, J.G. (1848). Species genera et ordines algarum, seu descriptiones succinctae specierum, generum et ordinum, quibus algarum regnum constituitur. Volumen Primum. Algas fucoideas complectens. pp. [i-vi], [i]-viii, [1]-363. Lundae [Lund]: C.W.K. Gleerup.	no synonyms
Sargassum herporhizum Setchell & N.L.Gardner, 1924	Sargassum herporhizum Setchell & N.L.Gardner 1924: 739, pl. 20: figs 69-71 Published in: Setchell, W.A. & Gardner, N.L. (1924). New marine algae from the Gulf of California. Proceeding of the California Academy of Science, Series 4 12: 695-949, 77 plates.	no synonyms
Sargassum horneri (Turner) C.Agardh, 1820	Sargassum horneri (Turner) C.Agardh 1820: 38 Published in: Agardh, C.A. (1820 '1821'). Species algarum rite cognitae, cum synonymis, differentiis specificis et descriptionibus succinctis. Volumen primum. Pars prima. pp. [i-iv], [1]-168. Lundae [Lund]: ex officina Berlingiana.	Homotypic Synonym(s) Fucus horneri Turner 1808 Spongocarpus horneri (Turner) Kützing 1843 Heterotypic Synonym(s) Sargassum horneri var. densum C.Agardh 1820 Sargassum filicinum Harvey 1860 Sargassum horneri f. furcatodentatum Kuntze 1880 Sargassum spathulatum J.Agardh 1889 Sargassum horneri var. spathulatum (J.Agardh) Okamura 1902
Sargassum horridum Setchell & N.L.Gardner, 1924	Sargassum horridum Setchell & N.L.Gardner 1924: 734 pl. 20, figs 65, 66 Published in: Setchell, W.A. & Gardner, N.L. (1924). New marine algae from the Gulf of California. Proceeding of the California Academy of Science, Series 4 12: 695-949, 77 plates.	Heterotypic Synonym(s) Sargassum marchantae Setchell & N.L.Gardner 1924
Sargassum howeanum A.H.S.Lucas, 1935	Sargassum howeanum A.H.S.Lucas 1935: 207, pl. 4: fig. 2 Published in: Lucas, A.H.S. (1935). The marine algae of Lord Howe Island. Proceedings of the Linnean Society of New South Wales 60: 194-232, 7 figs, Plates V-IX.	no synonyms
Sargassum hystrix J.Agardh, 1847	Sargassum hystrix J.Agardh 1847: 7 Published in: Agardh, J.G. (1847). Nya alger från Mexico. Öfversigt af Kongl. Vetenskaps-Adademiens Förhandlingar, Stockholm 4: 5-17.	Heterotypic Synonym(s) Carpacanthus spinulosus Kützing 1861
Sargassum ilicifolium (Turner) C.Agardh 1820	Sargassum ilicifolium (Turner) C.Agardh 1820: 11 Published in: Agardh, C.A. (1820 '1821'). Species algarum rite cognitae, cum synonymis, differentiis specificis et descriptionibus succinctis. Volumen primum. Pars prima. pp. [i-iv], [1]-168. Lundae [Lund]: ex officina Berlingiana.	Homotypic Synonym(s) Fucus ilicifolius Turner 1807 Carpacanthus ilicifolius (Turner) Kützing 1849 Heterotypic Synonym(s) Fucus latifolius Poiret 1808 Sargassum cristaefolium C.Agardh 1820 Sargassum duplicatum Bory 1828 Sargassum droserifolium Bory 1828 Sargassum berberifolium J.Agardh 1848 Sargassum ilicifolium var. duplicatum J.Agardh 1848 Sargassum ilicifolium var. oocystoides Grunow 1888 Sarga…
Sargassum incisifolium (Turner) C.Agardh, 1820	Sargassum incisifolium (Turner) C.Agardh 1820: 14-15 Published in: Agardh, C.A. (1820 '1821'). Species algarum rite cognitae, cum synonymis, differentiis specificis et descriptionibus succinctis. Volumen primum. Pars prima. pp. [i-iv], [1]-168. Lundae [Lund]: ex officina Berlingiana.	Homotypic Synonym(s) Fucus incisifolius Turner 1811 Heterotypic Synonym(s) Fucus heterophyllus Turner 1808 Sargassum heterophyllum C.Agardh 1820 Source of synonymy Dixon, R.R.M., Matteo, L., Huisman, J.M., Payri, C.E., Bolton, J.J. & Gurgel, F.D. (2014). North meets south - Taxonomic and biogeographic implications of a phylogenetic assessment of Sargassum subgenera Arthrophycus and Bactrophycus (…
Sargassum integerrimum Tseng & Lu, 2002	Sargassum integerrimum Tseng & Lu 2002: 13-15, 19, figs 1, 9 Published in: Tseng, C.K. & Lu Baoren (2002). Studies on the Biserrulic Sargassum of China: IV. The Series Plagiophyllae Tseng et Lu. In: Taxonomy of Economic Seaweeds with reference to some Pacific species. Vol. VIII. (Abbott, I.A. & Mcdermid, K.J. Eds) Vol.8, pp. 11-33. La Jolla: California Sea Grant Programme.	no synonyms
Sargassum johnstonii Setchell & N.L.Gardner, 1924	Sargassum johnstonii Setchell & N.L.Gardner 1924: 737, pl. 20: fig. 72; pl. 21: fig. 80 Published in: Setchell, W.A. & Gardner, N.L. (1924). New marine algae from the Gulf of California. Proceeding of the California Academy of Science, Series 4 12: 695-949, 77 plates.	Heterotypic Synonym(s) Sargassum guardiense Setchell & N.L.Gardner 1924
Sargassum lacerifolium (Turner) C.Agardh, 1820	Sargassum lacerifolium (Turner) C.Agardh 1820: 15 Published in: Agardh, C.A. (1820 '1821'). Species algarum rite cognitae, cum synonymis, differentiis specificis et descriptionibus succinctis. Volumen primum. Pars prima. pp. [i-iv], [1]-168. Lundae [Lund]: ex officina Berlingiana.	Homotypic Synonym(s) Fucus lacerifolius Turner 1811 Carpacanthus lacerifolius (Turner) Kützing 1849 Heterotypic Synonym(s) Sargassum acanthocarpum Suhr 1836 Sargassum acanthicarpum Suhr 1836 Carpacanthus suhrii Kützing 1849 Carpacanthus racemosus Kützing 1861 Source of synonymy Dixon, R.R.M., Matteo, L., Huisman, J.M., Payri, C.E., Bolton, J.J. & Gurgel, F.D. (2014). North meets south - Taxonomic…
Sargassum lapazeanum Setchell & N.L.Gardner, 1924	Sargassum lapazeanum Setchell & N.L.Gardner 1924: 733, pl. 20: fig. 74 Published in: Setchell, W.A. & Gardner, N.L. (1924). New marine algae from the Gulf of California. Proceeding of the California Academy of Science, Series 4 12: 695-949, 77 plates.	Heterotypic Synonym(s) Sargassum bryantii Setchell & Gardner 1924 Sargassum insulare Setchell & N.L.Gardner 1924
Sargassum linearifolium (Turner) C.Agardh, 1820	Sargassum linearifolium (Turner) C.Agardh 1820: 24 Published in: Agardh, C.A. (1820 '1821'). Species algarum rite cognitae, cum synonymis, differentiis specificis et descriptionibus succinctis. Volumen primum. Pars prima. pp. [i-iv], [1]-168. Lundae [Lund]: ex officina Berlingiana.	Homotypic Synonym(s) Fucus linearifolius Turner 1808 Heterotypic Synonym(s) Sargassum merrifieldiae J.Agardh 1889
Sargassum macrocarpum C.Agardh, 1820	Sargassum macrocarpum C.Agardh 1820: 36 Published in: Agardh, C.A. (1820 '1821'). Species algarum rite cognitae, cum synonymis, differentiis specificis et descriptionibus succinctis. Volumen primum. Pars prima. pp. [i-iv], [1]-168. Lundae [Lund]: ex officina Berlingiana.	Homotypic Synonym(s) Halochloa macrocarpa (C.Agardh) Kützing 1849 Sargassum tortile f. macrocarpum (C.Agardh) Yendo 1905 Heterotypic Synonym(s) Fucus longifolius var. angustifolius Turner 1809 Sargassum longifolius var. angustifolius (Turner) C.Agardh 1820 Sargassum tortile var. angustifolium (Turner) C. Agardh 1820 Source of synonymy Stiger, V., Horiguchi, T., Yoshida, T., Coleman, A.W. & Masuda…
Sargassum marginatum (C.Agardh) J.Agardh, 1848	Sargassum marginatum (C.Agardh) J.Agardh 1848: 324 Published in: Agardh, J.G. (1848). Species genera et ordines algarum, seu descriptiones succinctae specierum, generum et ordinum, quibus algarum regnum constituitur. Volumen Primum. Algas fucoideas complectens. pp. [i-vi], [i]-viii, [1]-363. Lundae [Lund]: C.W.K. Gleerup.	Homotypic Synonym(s) Sargassum ilicifolium var. marginatum C.Agardh 1820 Carpacanthus ilicifolius var. marginatus (C.Agardh) Kützing 1849
Sargassum mcclurei Setchell, 1933	Sargassum mcclurei Setchell 1933: 45 Published in: Setchell, W.A. (1933). Hong Kong seaweeds, III, Sargassaceae. Hong Kong Naturalist Supplement 2: 33-49, Plates 3-20.	no synonyms
Sargassum megalocystum Tseng & Lu, 1997	Sargassum megalocystum C.K.Tseng & B.Lu 1997: 489, fig. 4a, b, c, pl. 1: 4 Published in: Tseng, C.K. & Lu, B. (1997). Studies on the Chinese Sargassum VIII. Four new species in the Series Platycarpae of Glomerulate Sargassum. Oceanologia et Limnologia Sinica 28(5): 483-492.	no synonyms
Sargassum micracanthum (Kützing) Endlicher, 1843	Sargassum micracanthum (Kützing) Endlicher 1843: 31 Published in: Endlicher, S.L. (1843). Mantissa botanica altera. Sistens genera plantarum supplementum tertium. pp. [i-vi], 1-111. Vindobonae [Vienna]: apud Fridericum Beck, Universitatis Bibliopolam.	Homotypic Synonym(s) Halochloa micracantha Kützing 1843 Heterotypic Synonym(s) Sargassum micracanthum f. typicum Yendo 1905 Sargassum micracanthum var. stipulatum Yendo 1907 Sargassum kiushianum Yendo 1907 Source of synonymy Stiger, V., Horiguchi, T., Yoshida, T., Coleman, A.W. & Masuda, M. (2003). Phylogenetic relationships within the genus Sargassum (Fucales, Phaeophyceae), inferred from it ITS…
Sargassum microceratium (Mertens ex Turner) C.Agardh, 1820	Sargassum microceratium (Mertens ex Turner) C.Agardh 1820: 35 Published in: Agardh, C.A. (1820 '1821'). Species algarum rite cognitae, cum synonymis, differentiis specificis et descriptionibus succinctis. Volumen primum. Pars prima. pp. [i-iv], [1]-168. Lundae [Lund]: ex officina Berlingiana.	Homotypic Synonym(s) Fucus microceratius Turner 1809 Myagropsis microceratia (Turner) Kützing 1849
Sargassum miyabei (Yendo, 1907)	Sargassum miyabei Yendo 1907: 112, pl. XIV: figs 13, 14 Published in: Yendo, K. (1907). The Fucaceae of Japan. Journal of the College of Science, Tokyo Imperial University 21(Article 12): 1-174, folded table, pls I- XVIII plates.	Heterotypic Synonym(s) Sargassum kjellmanianum Yendo 1907 Sargassum miyabei var. okiense Kajimura 1993 Source of synonymy Yoshida, T. (1983). Japanese species of Sargassum subgenus Bactrophycus (Phaeophyta, Fucales). Journal of the Faculty of Science, Hokkaido University, Series V (Botany) 13: 99-246, 99 figs.
Sargassum muticum (Yendo) Fensholt, 1955	Sargassum muticum (Yendo) Fensholt 1955: 306 Published in: Fensholt, D.E. (1955). An emendation of the genus Cystophyllum (Fucales). American Journal of Botany 42: 305-322, 51 figs.	Homotypic Synonym(s) Sargassum kjellmanianum f. muticum Yendo 1907
Sargassum naozhounse C.K.Tseng & Lu, 1987	Sargassum naozhouense C.K.Tseng & Lu Baoren 1987: 517, fig. 3: pl. 2: 1-2 Published in: Tseng C. K., & Lu Baoren (1987). Three new species of Sargassum (Fucales, Phaeophyta) from South China. Oceanologia et Limnologia Sinica 18(5): .	no synonyms
Sargassum natans (Linnaeus) Gaillon, 1828	Sargassum natans (Linnaeus) Gaillon 1828: 355 Published in: Gaillon, B. (1828). Résumé méthodique des classifications des Thalassiophytes. Dictionnaire des Sciences Naturelles [Levrault] 53: 350-406, Tables 1-3.	Homotypic Synonym(s) Fucus natans Linnaeus 1753 Baccalaria natans (Linnaeus) S.F.Gray 1821 Heterotypic Synonym(s) Fucus sargasso S.G.Gmelin 1768 Fucus baccifer Turner 1802 Sargassum bacciferum (Turner) C.Agardh 1820 Baccalaria teres S.F.Gray 1821
Sargassum nigrifolium Yendo, 1907	Sargassum nigrifolium Yendo 1907: 127, pl. XVI: figs 1-3 Published in: Yendo, K. (1907). The Fucaceae of Japan. Journal of the College of Science, Tokyo Imperial University 21(Article 12): 1-174, folded table, pls I- XVIII plates.	no synonyms
Sargassum novae-hollandiae P.C.Silva, 1996	Sargassum novae-hollandiae P.C.Silva in P.C.Silva, Basson & Moe 1996: 688 Published in: Silva, P.C., Basson, P.W. & Moe, R.L. (1996). Catalogue of the benthic marine algae of the Indian Ocean. University of California Publications in Botany 79: 1-1259.	Heterotypic Synonym(s) Sargassum stenophyllum J.Agardh 1848
Sargassum obtusifolium J.Agardh, 1848	Sargassum obtusifolium J.Agardh 1848: 339 Published in: Agardh, J.G. (1848). Species genera et ordines algarum, seu descriptiones succinctae specierum, generum et ordinum, quibus algarum regnum constituitur. Volumen Primum. Algas fucoideas complectens. pp. [i-vi], [i]-viii, [1]-363. Lundae [Lund]: C.W.K. Gleerup.	Heterotypic Synonym(s) Sargassum divaricatum var. chilensis Grunow 1915 Sargassum obtusifolium f. chamberlainii Grunow 1916 Sargassum obtusifolium f. lendigersides Grunow 1916 Sargassum skottsbergii Sjöestedt 1924 Sargassum hawaiiense Doty & Newhouse 1966
Sargassum okamurae Yoshida & T.Konno, 1983	Sargassum okamurae Yoshida & T.Konno 1983: 153, figs 20-29 Published in: Yoshida, T. & Konno, T. (1983). Taxonomic study of Sargassum sargamianum Yendo and related species (Phaeophyta, Fucales). Botanical Magazine, Tokyo 96: 145-157.	no synonyms
Sargassum oligocystum Montagne, 1845	Sargassum oligocystum Montagne 1845: 67 Published in: Montagne, C. (1845). Plantes cellulaires. In: Voyage au Pôle Sud et dans l'Océanie sur les corvettes l'Astrolabe et la Zelée...pendant les années 1837-1838-1839-1840, sous le commandement de M.J. Dumont-d'Urville. Botanique. (Hombron, J.B. & Jacquinot, H. Eds) Vol. 1, pp. i-xiv, 1-349. Paris: Gide et Cie, Éditeurs.	Homotypic Synonym(s) Carpacanthus oligocystus (Montagne) Kützing 1849 Taxonomic notes According to Silva et al. (1996) the taxon Sargassum binderi var. ceylanicum Grunow apparently lies within the circumspection of this species but has not yet been transferred or reduced or synonymy.
Sargassum pacificum Bory de Saint-Vincent, 1828	Sargassum pacificum Bory 1828: 123 Published in: Bory de St. Vincent, J.B. (1828). Botanique, Cryptogamie. In: Voyage autour du monde, exécuté par ordre du Roi, sur la corvette de Sa Majesté, la Coquille, pendant les années 1822, 1823, 1824 et 1825. (Duperrey, L.I. Eds), pp. 97-200. Paris: Bertrand.	Homotypic Synonym(s) Sargassum biserrula f. pacificum (Bory) Grunow 1915 Heterotypic Synonym(s) Sargassum tahitense (Grunow) Grunow 1874 Sargassum cheirifolium var. tahitense Grunow 1874 Sargassum vulgare var. mangarevense Grunow 1916 Sargassum vulgare var. sociale Grunow 1916 Sargassum obtusifolium var. boraborense Grunow 1916 Sargassum bacciferum var. latiuscula Grunow 1916 Sargassum mangareven…
Sargassum pallidum (Turner) C.Agardh, 1820	Sargassum pallidum (Turner) C.Agardh 1820: 39 Published in: Agardh, C.A. (1820 '1821'). Species algarum rite cognitae, cum synonymis, differentiis specificis et descriptionibus succinctis. Volumen primum. Pars prima. pp. [i-iv], [1]-168. Lundae [Lund]: ex officina Berlingiana.	Homotypic Synonym(s) Fucus pallidus Turner 1808 Halochloa pallida (Turner) Kützing 1849
Sargassum palmeri Grunow, 1915	Sargassum palmeri Grunow 1915: 338 Published in: Grunow, A. (1915). Additamenta ad cognitionem Sargassorum. Verhandlungen der Kaiserlich-Möniglichen Zoologisch-Botanischen Gesellschaft in Wien 65: 329-448.	Heterotypic Synonym(s) Sargassum dissectifolium Setchell & N.L.Gardner 1917
Sargassum paradoxum (R.Brown ex Turner) Gaillon, 1828	Sargassum paradoxum (R.Brown ex Turner) Gaillon 1828: 355 Published in: Gaillon, B. (1828). Résumé méthodique des classifications des Thalassiophytes. Dictionnaire des Sciences Naturelles [Levrault] 53: 350-406, Tables 1-3.	Homotypic Synonym(s) Fucus paradoxus R.Brown ex Turner 1811 Heterotypic Synonym(s) Sargassum membranaceum J.Agardh 1872 Sargassum undulatum J.Agardh 1872 Sargassum grande J.Agardh 1889 Sargassum gunnianum J.Agardh 1889 Source of synonymy Dixon, R.R.M., Matteo, L., Huisman, J.M., Payri, C.E., Bolton, J.J. & Gurgel, F.D. (2014). North meets south - Taxonomic and biogeographic implications of a phyl…
Sargassum patens C.Agardh, 1820	Sargassum patens C.Agardh 1820: 27 Published in: Agardh, C.A. (1820 '1821'). Species algarum rite cognitae, cum synonymis, differentiis specificis et descriptionibus succinctis. Volumen primum. Pars prima. pp. [i-iv], [1]-168. Lundae [Lund]: ex officina Berlingiana.	Heterotypic Synonym(s) Fucus patens C.Agardh 1815
Sargassum pfeifferae Grunow, 1874	Sargassum pfeifferae Grunow 1874: 27-28	no synonymy
Sargassum phyllocystum C.K.Tseng & Lu, 1979	Sargassum phyllocystum C.K.Tseng & Lu 1979: 1, pl. I [1]: fig. 1 Published in: Tseng, C.K. & Lu, B. (1979). Studies on the Sargassaceae of the Xisha Islands, Guangdong Province, China. II. Studia Marina Sinica 15: 1-12, VII plates.	no synonymy
Sargassum piluliferum (Turner) C.Agardh, 1820	Sargassum piluliferum (Turner) C.Agardh 1820: 27 Published in: Agardh, C.A. (1820 '1821'). Species algarum rite cognitae, cum synonymis, differentiis specificis et descriptionibus succinctis. Volumen primum. Pars prima. pp. [i-iv], [1]-168. Lundae [Lund]: ex officina Berlingiana.	Homotypic Synonym(s) Fucus pilulifer Turner 1808 Heterotypic Synonym(s) Fucus pinnatifolius C.Agardh 1815 Sargassum pinnatifolium (C.Agardh) C.Agardh 1824 Sargassum henslowianum var. pinnatifolium (C.Agardh) J.Agardh 1889 Sargassum setaceum Yendo 1905 Sargassum piluliferum var. pinnatifolium (C.Agardh) Yendo 1907
Sargassum plagiophyllum C.Agardh, 1824	Sargassum plagiophyllum C.Agardh 1824: 304 Published in: Agardh, C.A. (1824). Systema algarum. pp. [i]-xxxvii, [1]-312. Lundae [Lund]: Literis Berlingianis [Berling].	Heterotypic Synonym(s) Sargassum stolonifolium S.-M.Phang & T.Yoshida 1997
Sargassum platycarpum Montagne, 1842	Sargassum platycarpum Montagne 1842: 248 Published in: Montagne, C. (1842). Troisième centurie de plantes cellulaires exotiques nouvelles. Décades V, VI, VII et VIII. Annales des Sciences Naturelles, Botanique, Seconde Série 18: 241-282, pl. 7.	no synonyms
Sargassum polyceratium Montagne, 1837	Sargassum polyceratium Montagne 1837: 356 Published in: Montagne, C. (1837). Centurie de plantes cellulaires exotiques nouvelles. Annales des Sciences Naturelles, Botanique, Seconde série 8: 345-370.	Homotypic Synonym(s) Carpacanthus polyceratius (MOntagne) Kützing 1849
Sargassum polycystum C.Agardh, 1824	Sargassum polycystum C.Agardh 1824: 304 Published in: Agardh, C.A. (1824). Systema algarum. pp. [i]-xxxvii, [1]-312. Lundae [Lund]: Literis Berlingianis [Berling].	Heterotypic Synonym(s) Sargassum myriocystum f. horridula Grunow Sargassum spinuligerum var. fissifolia f. humilis littoralis Grunow Sargassum gaudichaudii Montagne 1842 Sargassum myriocystum J.Agardh 1848 Sargassum polycystum var. onustum J.Agardh 1848 Carpacanthus gaudichaudii (Montagne) Kützing 1849 Sargassum elegans Greville 1849 Sargassum brevifolium Greville 1849 Sargassum pygmaeum Kützing …
Sargassum polyphyllum J.Agardh, 1848	Sargassum polyphyllum J.Agardh 1848: 308 Published in: Agardh, J.G. (1848). Species genera et ordines algarum, seu descriptiones succinctae specierum, generum et ordinum, quibus algarum regnum constituitur. Volumen Primum. Algas fucoideas complectens. pp. [i-vi], [i]-viii, [1]-363. Lundae [Lund]: C.W.K. Gleerup.	Heterotypic Synonym(s) Sargassum densum Dickie 1877 Sargassum incisum Dickie 1877 Sargassum polyphyllum var. fissifolium Grunow 1886 Sargassum polyphyllum var. densa Grunow 1916 Sargassum polyphyllum var. horridula (Grunow) Grunow 1916
Sargassum polyporum Montagne, 1842	Sargassum polyporum Montagne 1842: 250 Published in: Montagne, C. (1842). Troisième centurie de plantes cellulaires exotiques nouvelles. Décades V, VI, VII et VIII. Annales des Sciences Naturelles, Botanique, Seconde Série 18: 241-282, pl. 7.	no synonymy
Sargassum portierianum Zanardini, 1858	Sargassum portierianum Zanardini 1858: 232	Heterotypic Synonym(s) Sargassum portierianum f. lendigerioides Setchell 1941 Source of synonymy Mattio, L., Zubia, M., Loveday, B., Crochelet, E., Duong, N., Payri, C.E., Bhagooli, R. & Bolton, J.J. (2013). Sargassum (Fucales, Phaeophyceae) in Mauritius and Réunion, western Indian Ocean: taxonomic revision and biogeography using hydrodynamic dispersal models. Phycologia 52(6): 578-594.
Sargassum pteropleuron Grunow, 1868	Sargassum pteropleuron Grunow 1868: 55, pl. 6: fig. 1 Published in: Grunow, A. (1868 '1867'). Algae. In: Reise der österreichischen Fregatte Novara um die Erde in den Jahren 1857, 1858, 1859 unter den Befehlen des Commodore B. von Wüllerstorf-Urbair. Botanischer Theil. Erster Band. Sporenpflanzen. (Fenzl, E. et al. Eds), pp. 1-104. Wien [Vienna]: Aus der Kaiserlich Königlichen Hof- und Staatsdruc…	no synonym
Sargassum quinhonense Nguyen Huu Dai, 2002	Sargassum quinhonense Nguyen Huu Dai 2002: 109, figs 7-9 Published in: Nguyen Huu Dai (2002). Three new species of Sargassum (Sargassaceae, Fucales) from Vietnam. In: Taxonomy of Economic Seaweeds with reference to some Pacific species. Vol. VIII. (Abbott, I.A. & McDermid, K.J. Eds) Vol.8, pp. 103-112. La Jolla: California Sea Grant College.	no synonym
Sargassum ringoldianum Harvey, 1860	Sargassum ringgoldianum Harvey 1860: 327 Published in: Harvey, W.H. (1860). Characters of new algae, chiefly from Japan and adjacent regions, collected by Charles Wright in the North Pacific Exploring Expedition under Captain James Rodgers. Proceedings of the American Academy of Arts and Sciences 4: 327-335.	Heterotypic Synonym(s) Anthophycus japonicus G.Martens 1866 Carpophyllum japonicum (G.Martens) De Toni 1895 Sargassum ringgoldianum var. costatum Grunow 1915 Source of synonymy Dixon, R.R.M., Matteo, L., Huisman, J.M., Payri, C.E., Bolton, J.J. & Gurgel, F.D. (2014). North meets south - Taxonomic and biogeographic implications of a phylogenetic assessment of Sargassum subgenera Arthrophycus and B…
Sargassum robillardii (Grunow) Mattio, Zubia, Loveday, Crochelet, Duong, Payri, Bhagooli & Bolton, 2013	Sargassum robillardii (Grunow) Mattio, Zubia, Loveday, Crochelet, Duong, Payri, Bhagooli & Bolton 2013: 584 Published in: Mattio, L., Zubia, M., Loveday, B., Crochelet, E., Duong, N., Payri, C.E., Bhagooli, R. & Bolton, J.J. (2013). Sargassum (Fucales, Phaeophyceae) in Mauritius and Réunion, western Indian Ocean: taxonomic revision and biogeography using hydrodynamic dispersal models. Phycologia …	Homotypic Synonym(s) Sargassum obovatum var. robillardii Grunow 1915
Sargassum sagamianum Yendo, 1907	Sargassum sagamianum Yendo 1907: 151, pl. XVII: figs 6-9 Published in: Yendo, K. (1907). The Fucaceae of Japan. Journal of the College of Science, Tokyo Imperial University 21(Article 12): 1-174, folded table, pls I- XVIII plates.	no synonym
Sargassum scabridum J.D.Hooker & Harvey, 1845	Sargassum scabridum J.D.Hooker & Harvey 1845: 522 Published in: Hooker, J.D. & Harvey, W.H. (1845). Algae Novae Zelandiae; being a catalogue of all of the species of algae yet recorded as inhabiting the shores of New Zealand, with characters and brief descriptions of the new species discovered during the voyage of H.M. discovery ships "Erebus" and "Terror" and of others communicated to Sir W. Hoo…	no synonym
Sargassum schnetteri (Bula-Meyer) Camacho, Mattio & Diaz-Pulido, 2014	Sargassum schnetteri (Bula-Meyer) Camacho, Mattio & Diaz-Pulido in Camacho et al. 2015: [9], figs 2-5 Published in: Camacho, O., Mattio, L., Draisma, S., Fredericq, S. & Diaz-Pulido, G. (2014). Morphological and molecular assessment of Sargassum (Fucales, Phaeophyceae) from Caribbean Colombia, including the proposal of Sargassum giganteum sp. nov., Sargassum schnetteri comb. nov. and Sargassum se…	Homotypic Synonym(s) Cladophyllum schnetteri Bula-Meyer 1980
Sargassum serratifolium (C.Agardh) C.Agardh, 1820	Sargassum serratifolium (C.Agardh) C.Agardh 1820: 16 Published in: Agardh, C.A. (1820 '1821'). Species algarum rite cognitae, cum synonymis, differentiis specificis et descriptionibus succinctis. Volumen primum. Pars prima. pp. [i-iv], [1]-168. Lundae [Lund]: ex officina Berlingiana.	Homotypic Synonym(s) Fucus serratifolius C.Agardh 1815 Halochloa serratifolia (C.Agardh) Kützing 1843 Heterotypic Synonym(s) Halochloa longifolia Kützing 1843 Halochloa serratifolia var. longifolia (Kützing) Kützing 1849 Source of synonymy Stiger, V., Horiguchi, T., Yoshida, T., Coleman, A.W. & Masuda, M. (2003). Phylogenetic relationships within the genus Sargassum (Fucales, Phaeophyceae), infer…
Sargassum siliquastrum (Mertens ex Turner) C.Agardh, 1820	Sargassum siliquastrum (Mertens ex Turner) C.Agardh 1820: 22 Published in: Agardh, C.A. (1820 '1821'). Species algarum rite cognitae, cum synonymis, differentiis specificis et descriptionibus succinctis. Volumen primum. Pars prima. pp. [i-iv], [1]-168. Lundae [Lund]: ex officina Berlingiana.	Homotypic Synonym(s) Fucus siliquastrus Mertens ex Turner 1809 Cystoseira siliquastra (Mertens ex Turner) C.Agardh 1824 Halochloa siliquastra (Mertens ex Turner) Kützing 1843 Heterotypic Synonym(s) Fucus scoparius Mertens ex Turner 1809 Fucus tortilis C.Agardh 1812 Fucus tortilis var. angustifolius C.Agardh 1812 Fucus serratifolius Thunberg 1815 Sargassum tortile (C.Agardh) C.Agardh 1820 Sargassu…
Sargassum siliquosum J.Agardh, 1848	Sargassum siliquosum J.Agardh 1848: 316 Published in: Agardh, J.G. (1848). Species genera et ordines algarum, seu descriptiones succinctae specierum, generum et ordinum, quibus algarum regnum constituitur. Volumen Primum. Algas fucoideas complectens. pp. [i-vi], [i]-viii, [1]-363. Lundae [Lund]: C.W.K. Gleerup.	no synonymy
Sargassum sinclairii J.D.Hooker & Harvey, 1845	Sargassum sinclairii J.D.Hooker & Harvey 1845: 522 Published in: Hooker, J.D. & Harvey, W.H. (1845). Algae Novae Zelandiae; being a catalogue of all of the species of algae yet recorded as inhabiting the shores of New Zealand, with characters and brief descriptions of the new species discovered during the voyage of H.M. discovery ships "Erebus" and "Terror" and of others communicated to Sir W. Ho…	no synonymy
Sargassum sinicola Setchell & N.L.Gardner, 1924	Sargassum sinicola Setchell & N.L.Gardner 1924: 736, pl. 20: fig. 73 Published in: Setchell, W.A. & Gardner, N.L. (1924). New marine algae from the Gulf of California. Proceeding of the California Academy of Science, Series 4 12: 695-949, 77 plates.	no synonymy
Sargassum spinuligerum Sonder, 1845	Sargassum spinuligerum Sonder 1845: 51 Published in: Sonder, G. (1845). Nova algarum genera et species, quas in itinere ad oras occidentales Novae Hollandiae, collegit L. Priess, Ph. Dr. Botanische Zeitung 3: 49-57.	Heterotypic Synonym(s) Sargassum spinuligerum var. crispata f. angustifolia Grunow Sargassum spinuligerum var. crispata f. asperrima Grunow Sargassum spinuligerum var. stenophylla Grunow Sargassum spinuligerum var. stenophylla f. intermedia Grunow Source of synonymy Cho, S.M., Lee, S.M., Ko, Y.D., Mattio, L. & Boo, S.M. (2012). Molecular systematic reassessment of Sargassum (Fucales, Phaeophyceae…
Sargassum swartzii C.Agardh, 1820	Sargassum swartzii C.Agardh 1820: 11 Published in: Agardh, C.A. (1820 '1821'). Species algarum rite cognitae, cum synonymis, differentiis specificis et descriptionibus succinctis. Volumen primum. Pars prima. pp. [i-iv], [1]-168. Lundae [Lund]: ex officina Berlingiana.	Heterotypic Synonym(s) Fucus swartzii Turner 1811 Sargassum spathulifolium J.Agardh 1848 Sargassum wightii Greville ex J.Agardh 1848 Sargassum acutifolium Greville 1849
Sargassum thunbergii (Mertens ex Roth) Kuntze, 1880	Sargassum thunbergii (Mertens ex Roth) Kuntze 1880: 215, 228 Published in: Kuntze, O. (1880). Revision von Sargassum und das sogennante Sargasso-Meer. Botanische Jahrbücher für Systematik, Pflanzengeschichte und Pflanzengeographie 1: 191-239, pls I, II.	Homotypic Synonym(s) Fucus thunbergii Mertens ex Roth 1800 Cystoseira thunbergii (Mertens ex Roth) C.Agardh 1820 Rhodomela thunbergii (Mertens ex Roth) C.Agardh 1824 Cystophyllum thunbergii (Mertens ex Roth) J.Agardh 1848 Myagropsis thunbergii (Mertens ex Roth) Kützing 1849 Turbinaria thunbergii (Mertens ex Roth) Yendo 1905 Heterotypic Synonym(s) Fucus swartzii C.Agardh 1815 Cystoseira swartzii (…
Sargassum tristichum Sonder, 1845	Sargassum tristichum Sonder 1845: 51 Published in: Sonder, G. (1845). Nova algarum genera et species, quas in itinere ad oras occidentales Novae Hollandiae, collegit L. Priess, Ph. Dr. Botanische Zeitung 3: 49-57.	Homotypic Synonym(s) Carpacanthus tristichus (Sonder) Kützing 1849 Heterotypic Synonym(s) Cystoseira tristicha Greville & C.Agardh 1830 Sargassum biforme Sonder 1845 Sargassum biforme var. heterophyllum Sonder 1848 Sargassum biforme var. isophyllum Sonder 1848 Sargassum isophyllum (Sonder) J.Agardh 1848 Carpacanthus oligophyllus Kützing 1849 Carpacanthus biformis (Sonder) Kützing 1849 Source of s…
Sargassum turbinarioides Grunow, 1915	Sargassum turbinarioides Grunow 1915: 395 Published in: Grunow, A. (1915). Additamenta ad cognitionem Sargassorum. Verhandlungen der Kaiserlich-Möniglichen Zoologisch-Botanischen Gesellschaft in Wien 65: 329-448.	no synonyms
Sargassum ulixei G.Andrade-Sorcia & S.M.Boo, 2014	Sargassum ulixei G.Andrade-Sorcia & S.M.Boo in Andrade-Sorcia et al. 2014: 212, fig. 4 Published in: Andrade-Sorcia, G., R.Riosmena-Rodríguez, R.Muñiz-Salazar, J.M.López-Vivas, G.H.Boo, K.M.Lee & S.M.Boo (2014). Morphological reassessment and molecular assessment of Sargassum (Fucales: Phaeophyceae) species from the Gulf of California, México. Phytotaxa 183(4): 201-223, 9 fig., 6 tables.	no synonyms
Sargassum vachellianum Greville, 1848	Sargassum vachellianum Greville 1848: 204. pl. 4	no synonyms
Sargassum vestitum (R.Brown ex Turner) C.Agardh, 1820	Sargassum vestitum (R.Brown ex Turner) C.Agardh 1820: 24 Published in: Agardh, C.A. (1820 '1821'). Species algarum rite cognitae, cum synonymis, differentiis specificis et descriptionibus succinctis. Volumen primum. Pars prima. pp. [i-iv], [1]-168. Lundae [Lund]: ex officina Berlingiana.	Homotypic Synonym(s) Fucus vestitus R.Brown ex Turner 1811 Carpacanthus vestitus (R.Brown ex Turner) Kützing 1849 Heterotypic Synonym(s) Sargassum rhyncophorum J.Agardh 1889 Source of synonymy Dixon, R.R.M., Matteo, L., Huisman, J.M., Payri, C.E., Bolton, J.J. & Gurgel, F.D. (2014). North meets south - Taxonomic and biogeographic implications of a phylogenetic assessment of Sargassum subgenera Ar…
Sargassum vigorosum P.C.Silva, 1996	Sargassum vigorosum P.C.Silva in Silva et al. 1996: 706 Published in: Silva, P.C., Basson, P.W. & Moe, R.L. (1996). Catalogue of the benthic marine algae of the Indian Ocean. University of California Publications in Botany 79: 1-1259.	Heterotypic Synonym(s) Sargassum robustum J.Agardh 1889 Source of synonymy Dixon, R.R.M., Matteo, L., Huisman, J.M., Payri, C.E., Bolton, J.J. & Gurgel, F.D. (2014). North meets south - Taxonomic and biogeographic implications of a phylogenetic assessment of Sargassum subgenera Arthrophycus and Bactrophycus (Fucales, Phaeophyceae). Phycologia 53(1): 15-22.
Sargassum vulgare C.Agardh, 1820	Sargassum vulgare C.Agardh 1820: 3, nom. illeg. Published in: Agardh, C.A. (1820 '1821'). Species algarum rite cognitae, cum synonymis, differentiis specificis et descriptionibus succinctis. Volumen primum. Pars prima. pp. [i-iv], [1]-168. Lundae [Lund]: ex officina Berlingiana.	Heterotypic Synonym(s) Fucus salicifolius S.G.Gmelin 1768 Sargassum atlanticum Bory 1829 Sargassum megalophyllum Montagne 1838 Sargassum coarctatum Kützing 1843 Sargassum vulgare var. megalophyllum (Montagne) Vickers 1897 Nomenclatural notes See Silva, Basson & Moe (1996) regarding the complex nomenclatural history of this entity. Illegitimate: included Fucus salicifolius Lamouroux when described…
Sargassum yamadae Yoshida & T.Konno, 1983	Sargassum yamadae Yoshida & T.Konno 1983: 148, figs 5-14 Published in: Yoshida, T. & Konno, T. (1983). Taxonomic study of Sargassum sargamianum Yendo and related species (Phaeophyta, Fucales). Botanical Magazine, Tokyo 96: 145-157.	no synonym
Sargassum yamamotoi Yoshida, 1983	Sargassum yamamotoi Yoshida 1983: 171, figs 43-45 Published in: Yoshida, T. (1983). Japanese species of Sargassum subgenus Bactrophycus (Phaeophyta, Fucales). Journal of the Faculty of Science, Hokkaido University, Series V (Botany) 13: 99-246, 99 figs.	no synonym
Sargassum yendoi Okamura & Yamada, 1938	Sargassum yendoi Okamura & Yamada in Yamada 1938: 121, figs 1, 2; pls 21, 22 Published in: Yamada, Y. (1938). Notes on some Japanese algae, VIII. Scientific Papers of the Institute of Algological Research, Faculty of Science, Hokkaido Imperial University 2: 119-130, 4 figs, pls 19-31.	Heterotypic Synonym(s) Sargassum henslowianum var. condensatum Yamada 1942
Sargassum yezoense (Yamada) Yoshida & T.Konno, 1983	Sargassum yezoense (Yamada) Yoshida & T.Konno 1983: 151, figs 15-18 Published in: Yoshida, T. & Konno, T. (1983). Taxonomic study of Sargassum sargamianum Yendo and related species (Phaeophyta, Fucales). Botanical Magazine, Tokyo 96: 145-157.	Homotypic Synonym(s) Sargassum sagamianum var. yezoense Yamada 1950 Source of synonymy Stiger, V., Horiguchi, T., Yoshida, T., Coleman, A.W. & Masuda, M. (2003). Phylogenetic relationships within the genus Sargassum (Fucales, Phaeophyceae), inferred from it ITS nrDNA, with an emphasis on the taxonomic revision of the genus. Phycological Research 51(1): 1-10.
Sargassum zhangii C.K.Tseng & Lu Baoren, 1999	Sargassum zhangii C.K.Tseng & Lu Baoren 1999 Published in: Tseng, C.K. & Lu Baoren (1999). Studies on the biserrulic Sargassum of China: II. The series Coriifoliae J.G. Agardh. In: Taxonomy of Economic Seaweeds with reference to some Pacific species Vol. VII. (Abbott, I.A. Eds) Vol. 7, pp. 3-22. La Jolla, California: California Sea Grant College System.	no synonym
Sargassum sp. Mattio, Payri & Verlaque 2009	TAXONOMIC REVISION AND GEOGRAPHIC DISTRIBUTION OF THE SUBGENUS SARGASSUM (FUCALES, PHAEOPHYCEAE) IN THE WESTERN AND CENTRAL PACIFIC ISLANDS BASED ON MORPHOLOGICAL AND MOLECULAR ANALYSES(1) [J. Phycol. 45 (5), 1213-1227 (2009)]	no synonym
Sargassum trichophyllum (Kützing) Kuntze 1880	Published in: Kuntze, O. (1880). Revision von Sargassum und das sogennante Sargasso-Meer. Botanische Jahrbücher für Systematik, Pflanzengeschichte und Pflanzengeographie 1: 191-239, pls I, II.	Carpacanthus trichophyllus Kützing 1843 Sargassum scoparium var. trichophyllum (Kützing) Grunow 1915
